# Supplementary material for: Identification of Transcriptional Heterogeneity and Construction of a Prognostic Model for Melanoma Based on Single-Cell and Bulk Transcriptome Analysis
Source: Front Cell Dev Biol. 2022 May 13;10:874429. doi: 10.3389/fcell.2022.874429 (PMC9136400; doi:10.3389/fcell.2022.874429)
Supplement: Supplementary file 1 [file Table2.xlsx]

## Sheet: Supplement table1-tumor_patient
	p_val	avg_log2FC	pct.1	pct.2	p_val_adj	cluster	gene
KCNC2	6.47e-75	2.42843	0.833	0.01	1.26e-70	Mel94	KCNC2
CCL19	6.39e-62	1.31462	0.333	0.001	1.25e-57	Mel94	CCL19
CCL21	9.73e-50	0.762917	0.5	0.005	1.9e-45	Mel94	CCL21
KRTAP29-1	1.93e-39	0.27248	0.167	0	3.78e-35	Mel94	KRTAP29-1
MYOC	4.37e-35	1.65867	0.333	0.003	8.53e-31	Mel94	MYOC
CLEC1A	3.09e-32	1.77291	0.667	0.017	6.04e-28	Mel94	CLEC1A
KLK13	9.57e-27	0.791745	0.167	0.001	1.87e-22	Mel94	KLK13
PRSS1	9.57e-27	0.537923	0.167	0.001	1.87e-22	Mel94	PRSS1
FGF14-IT1	9.57e-27	0.297229	0.167	0.001	1.87e-22	Mel94	FGF14-IT1
TSPAN8	6e-23	1.08139	0.333	0.006	1.17e-18	Mel94	TSPAN8
PIP5K1B	3.18e-20	0.763336	0.333	0.007	6.2e-16	Mel94	PIP5K1B
SUCNR1	1.6e-16	0.509665	0.167	0.002	3.13e-12	Mel94	SUCNR1
GIMAP7	2.66e-16	0.505817	0.333	0.009	5.19e-12	Mel94	GIMAP7
NCF1B	8.7e-15	0.25399	0.333	0.01	1.7e-10	Mel94	NCF1B
TRIM10	5.45e-14	1.26127	0.167	0.002	1.06e-09	Mel94	TRIM10
UROC1	5.76e-14	0.397158	0.167	0.002	1.13e-09	Mel94	UROC1
HHATL	2.09e-13	1.88129	0.667	0.043	4.07e-09	Mel94	HHATL
GJB2	3.18e-11	1.82714	0.667	0.057	6.21e-07	Mel94	GJB2
PAPSS2	3.39e-11	2.01111	0.833	0.094	6.61e-07	Mel94	PAPSS2
ABCC11	3.66e-11	1.29283	0.5	0.031	7.14e-07	Mel94	ABCC11
CDKN2A-DT	9.28e-11	0.258719	0.167	0.003	1.81e-06	Mel94	CDKN2A-DT
BMX	1.01e-10	2.404	0.667	0.062	1.98e-06	Mel94	BMX
CARD11	1.06e-09	0.889286	0.167	0.004	2.07e-05	Mel94	CARD11
OLFM3	1.13e-09	0.916547	0.333	0.016	2.21e-05	Mel94	OLFM3
LYVE1	1.18e-09	0.257671	0.167	0.004	2.31e-05	Mel94	LYVE1
SPARCL1	2.01e-09	2.59552	0.833	0.116	3.93e-05	Mel94	SPARCL1
CORT	7.08e-09	0.657423	0.333	0.018	0.000138186	Mel94	CORT
NGF	7.72e-09	1.13313	0.167	0.004	0.000150823	Mel94	NGF
CFLAR-AS1	7.72e-09	0.264295	0.167	0.004	0.000150823	Mel94	CFLAR-AS1
CFH	2.03e-08	1.89833	0.667	0.079	0.000396068	Mel94	CFH
SORL1	2.38e-08	2.0404	0.833	0.128	0.000465295	Mel94	SORL1
NELL1	3.3e-08	2.20012	0.833	0.133	0.000643999	Mel94	NELL1
CRTAC1	3.59e-08	1.75278	0.667	0.082	0.000701789	Mel94	CRTAC1
SDC2	3.96e-08	2.22669	1	0.223	0.000773532	Mel94	SDC2
GAB3	4.54e-08	0.669061	0.333	0.019	0.000887543	Mel94	GAB3
DKK3	1.22e-07	1.71909	0.667	0.087	0.00238188	Mel94	DKK3
ELOVL2	1.3e-07	2.23804	0.833	0.159	0.0025363	Mel94	ELOVL2
THY1	1.42e-07	1.5464	0.333	0.021	0.0027767	Mel94	THY1
A4GNT	1.54e-07	1.15599	0.167	0.005	0.00300417	Mel94	A4GNT
SEMA3A	2.8e-07	1.02903	0.5	0.049	0.00547327	Mel94	SEMA3A
POSTN	3.21e-07	2.322	0.833	0.161	0.00626446	Mel94	POSTN
GPC4	3.36e-07	1.58365	0.667	0.096	0.00656267	Mel94	GPC4
LGI4	3.87e-07	1.41529	0.833	0.154	0.00754898	Mel94	LGI4
CNN1	4.88e-07	1.1675	0.167	0.006	0.00953865	Mel94	CNN1
BANK1	4.88e-07	0.719124	0.167	0.006	0.00953865	Mel94	BANK1
PARP15	5.01e-07	0.536097	0.167	0.006	0.00978936	Mel94	PARP15
FSCN2	5.28e-07	0.362615	0.167	0.006	0.01031	Mel94	FSCN2
CPNE5	6.27e-07	1.35515	0.667	0.1	0.0122377	Mel94	CPNE5
PDGFD	1.02e-06	1.28349	0.5	0.054	0.0199693	Mel94	PDGFD
UBQLNL	1.32e-06	0.518237	0.167	0.006	0.0257454	Mel94	UBQLNL
CA2	1.38e-06	0.583329	0.167	0.006	0.0270166	Mel94	CA2
MT3	1.38e-06	0.35121	0.167	0.006	0.0270166	Mel94	MT3
RIPOR2	1.47e-06	1.77038	1	0.336	0.0286342	Mel94	RIPOR2
STARD8	1.89e-06	0.830145	0.5	0.055	0.036932	Mel94	STARD8
RNASE1	3.32e-06	2.08762	0.833	0.185	0.064833	Mel94	RNASE1
WISP1	3.32e-06	0.667142	0.333	0.026	0.064847	Mel94	WISP1
GSTM1	6.25e-06	1.25393	1	0.254	0.1221	Mel94	GSTM1
INSYN2B	6.61e-06	0.412988	0.333	0.028	0.129031	Mel94	INSYN2B
PGM5	7.09e-06	0.665562	0.167	0.007	0.138547	Mel94	PGM5
ADGRF5	7.22e-06	0.923049	0.333	0.028	0.140914	Mel94	ADGRF5
C3	7.54e-06	0.786087	0.333	0.028	0.147242	Mel94	C3
SOX2-OT	7.99e-06	0.839677	0.333	0.028	0.156138	Mel94	SOX2-OT
PDGFA	8.6e-06	1.44773	0.833	0.193	0.167872	Mel94	PDGFA
CXCL2	9.01e-06	0.744057	0.333	0.028	0.175885	Mel94	CXCL2
IL33	1.09e-05	1.28392	0.333	0.029	0.213412	Mel94	IL33
MYH11	1.11e-05	1.55818	0.667	0.115	0.216377	Mel94	MYH11
PDLIM1	1.14e-05	1.67126	0.833	0.167	0.222327	Mel94	PDLIM1
TTYH1	1.14e-05	0.488079	0.333	0.029	0.222664	Mel94	TTYH1
PTPRZ1	1.28e-05	1.92648	0.833	0.231	0.249884	Mel94	PTPRZ1
GFI1	1.35e-05	0.389957	0.167	0.008	0.264338	Mel94	GFI1
AZGP1	1.4e-05	2.02418	0.833	0.241	0.273647	Mel94	AZGP1
PTN	1.61e-05	0.897915	0.333	0.031	0.313809	Mel94	PTN
GLIPR1	2.01e-05	1.54918	0.5	0.067	0.391842	Mel94	GLIPR1
CA12	2.05e-05	1.41146	0.5	0.071	0.40062	Mel94	CA12
NFIC	2.25e-05	1.71051	1	0.395	0.438493	Mel94	NFIC
POU5F1B	2.41e-05	0.58008	0.167	0.008	0.470101	Mel94	POU5F1B
GFRA1	2.49e-05	1.29482	0.5	0.07	0.486764	Mel94	GFRA1
ACADVL	2.57e-05	1.6722	1	0.567	0.501207	Mel94	ACADVL
FLI1	3.1e-05	0.804887	0.333	0.032	0.605775	Mel94	FLI1
C1QTNF3	3.27e-05	2.32618	0.833	0.257	0.637748	Mel94	C1QTNF3
RGS4	4.34e-05	0.650513	0.333	0.033	0.848519	Mel94	RGS4
FABP4	4.65e-05	0.421367	0.167	0.009	0.90826	Mel94	FABP4
PLA1A	4.92e-05	1.54492	0.833	0.205	0.961322	Mel94	PLA1A
MYL9	5.77e-05	1.5221	0.667	0.146	1	Mel94	MYL9
BLK	6.65e-05	0.70009	0.167	0.009	1	Mel94	BLK
TRIM43	6.65e-05	0.694152	0.167	0.009	1	Mel94	TRIM43
SLC25A42	7.08e-05	0.83368	0.5	0.076	1	Mel94	SLC25A42
GPR157	8.64e-05	0.390252	0.333	0.036	1	Mel94	GPR157
IL13RA2	9.63e-05	0.541178	0.333	0.035	1	Mel94	IL13RA2
MGP	9.96e-05	1.37444	0.833	0.213	1	Mel94	MGP
KMO	0.000102383	0.753873	0.667	0.139	1	Mel94	KMO
WNT5B	0.000102984	0.467616	0.167	0.01	1	Mel94	WNT5B
KCNQ4	0.000104659	0.551344	0.167	0.01	1	Mel94	KCNQ4
AKAP6	0.000114097	1.31451	0.667	0.159	1	Mel94	AKAP6
B3GNT2	0.000115865	1.40665	0.833	0.263	1	Mel94	B3GNT2
HPGD	0.000116083	1.77169	0.833	0.293	1	Mel94	HPGD
PRSS53	0.000132399	0.344953	0.333	0.037	1	Mel94	PRSS53
NAPSB	0.000151057	0.778554	0.167	0.01	1	Mel94	NAPSB
XKR6	0.000151057	0.647996	0.167	0.01	1	Mel94	XKR6
TRABD2B	0.000153404	0.840494	0.167	0.01	1	Mel94	TRABD2B
C1QTNF5	0.000155786	0.268091	0.167	0.01	1	Mel94	C1QTNF5
MFRP	0.000155786	0.268091	0.167	0.01	1	Mel94	MFRP
MRAP2	0.000157452	0.598219	0.5	0.085	1	Mel94	MRAP2
SPATS1	0.000158203	0.64853	0.167	0.01	1	Mel94	SPATS1
PLSCR4	0.000182055	1.43607	0.667	0.168	1	Mel94	PLSCR4
TMEM176B	0.000185672	0.47818	0.333	0.037	1	Mel94	TMEM176B
CBX3	0.000202723	0.963569	1	0.849	1	Mel94	CBX3
FILIP1L	0.000209083	0.650655	0.333	0.038	1	Mel94	FILIP1L
ASB14	0.000210752	0.270983	0.333	0.038	1	Mel94	ASB14
PYROXD2	0.000218203	1.11768	0.833	0.248	1	Mel94	PYROXD2
TSPAN3	0.000221989	0.877645	1	0.838	1	Mel94	TSPAN3
LHFPL3-AS1	0.000227311	1.41645	0.833	0.266	1	Mel94	LHFPL3-AS1
XYLT1	0.000245219	0.473137	0.5	0.086	1	Mel94	XYLT1
FKBP9	0.000246767	1.2101	1	0.828	1	Mel94	FKBP9
PTDSS1	0.000253738	1.44439	1	0.523	1	Mel94	PTDSS1
RAB3C	0.000270143	0.746662	0.333	0.042	1	Mel94	RAB3C
ID4	0.000302732	1.04372	0.5	0.096	1	Mel94	ID4
CNTN6	0.000308905	0.83799	0.167	0.011	1	Mel94	CNTN6
ME1	0.000311467	1.2788	0.5	0.092	1	Mel94	ME1
GJC3	0.000316399	0.639732	0.5	0.083	1	Mel94	GJC3
PPP1R1B	0.000362226	0.909363	0.333	0.043	1	Mel94	PPP1R1B
FZD6	0.000372293	1.88364	0.833	0.298	1	Mel94	FZD6
CHL1	0.00042692	1.69401	0.833	0.355	1	Mel94	CHL1
IRF8	0.000433919	0.586251	0.333	0.042	1	Mel94	IRF8
TMTC2	0.000444018	1.33835	0.667	0.173	1	Mel94	TMTC2
ATP5PD	0.000502642	-1.47965	0	0.819	1	Mel94	ATP5PD
CALM2	0.000512284	0.727034	1	0.95	1	Mel94	CALM2
FABP5P3	0.000552894	0.319452	0.167	0.012	1	Mel94	FABP5P3
GMFG	0.000554541	0.962755	0.333	0.046	1	Mel94	GMFG
OR7E12P	0.000572771	0.26812	0.5	0.093	1	Mel94	OR7E12P
EYA1	0.000616537	1.84415	0.5	0.11	1	Mel94	EYA1
HEPH	0.00062171	0.27783	0.167	0.012	1	Mel94	HEPH
DYNC1I1	0.000624586	0.891751	0.667	0.174	1	Mel94	DYNC1I1
TSPAN7	0.000637408	1.62534	0.833	0.297	1	Mel94	TSPAN7
SGCE	0.000669748	1.4128	0.833	0.411	1	Mel94	SGCE
SH2D4A	0.000702671	0.454887	0.667	0.154	1	Mel94	SH2D4A
SDF4	0.000750448	1.29313	1	0.553	1	Mel94	SDF4
YWHAE	0.0007579	0.70009	1	0.959	1	Mel94	YWHAE
SORT1	0.000765888	1.24906	1	0.628	1	Mel94	SORT1
RGPD1	0.00077792	0.332982	0.167	0.012	1	Mel94	RGPD1
LRGUK	0.000888364	0.478472	0.5	0.104	1	Mel94	LRGUK
CALU	0.000967683	0.790518	1	0.852	1	Mel94	CALU
MTND4LP30	0.00100938	0.899646	1	0.758	1	Mel94	MTND4LP30
YWHAQ	0.00102679	-1.73003	0.5	0.876	1	Mel94	YWHAQ
ANKRD20A2	0.00105753	0.768106	0.5	0.096	1	Mel94	ANKRD20A2
XIST	0.00106249	1.39296	0.833	0.303	1	Mel94	XIST
ARPC1B	0.00106725	0.788379	1	0.843	1	Mel94	ARPC1B
NOXA1	0.00107579	0.558199	0.333	0.049	1	Mel94	NOXA1
WARS	0.00108334	-2.55825	0.167	0.803	1	Mel94	WARS
GRAMD1A	0.00114368	0.891826	0.833	0.279	1	Mel94	GRAMD1A
ELN	0.00116429	1.28093	0.167	0.013	1	Mel94	ELN
LTF	0.00116429	0.7348	0.167	0.013	1	Mel94	LTF
CYTIP	0.00117805	0.788401	0.167	0.013	1	Mel94	CYTIP
ATP5PB	0.00119786	-1.72714	0.333	0.867	1	Mel94	ATP5PB
BST2	0.00122077	-1.92037	0	0.758	1	Mel94	BST2
NOP10	0.00122895	-1.2762	0	0.758	1	Mel94	NOP10
FAM84B	0.00129433	1.77866	0.833	0.448	1	Mel94	FAM84B
C17orf82	0.00146181	0.406854	0.167	0.014	1	Mel94	C17orf82
GPRC5B	0.00146313	1.54357	0.833	0.423	1	Mel94	GPRC5B
ZFP42	0.00147421	0.564567	1	0.627	1	Mel94	ZFP42
FRMD3	0.00151715	0.973989	0.5	0.109	1	Mel94	FRMD3
EIF3I	0.00163298	-1.69216	0.667	0.908	1	Mel94	EIF3I
KLHL13	0.001653	0.490782	0.333	0.049	1	Mel94	KLHL13
FKBP10	0.0016774	1.3584	1	0.526	1	Mel94	FKBP10
TSPOAP1	0.00169476	0.362405	0.333	0.052	1	Mel94	TSPOAP1
HOXA1	0.00176349	0.694932	0.333	0.052	1	Mel94	HOXA1
COL5A1	0.00178971	1.09111	0.167	0.014	1	Mel94	COL5A1
CHTF8	0.0018143	1.10752	1	0.57	1	Mel94	CHTF8
YY2	0.00187648	1.07774	0.333	0.055	1	Mel94	YY2
SBDSP1	0.0019619	1.27138	0.833	0.408	1	Mel94	SBDSP1
NME1	0.00196481	-1.53732	0.333	0.846	1	Mel94	NME1
MOXD1	0.0019696	1.26565	0.5	0.112	1	Mel94	MOXD1
RNASE4	0.00196984	1.38721	0.5	0.13	1	Mel94	RNASE4
FCHSD2	0.0019786	0.853561	0.5	0.116	1	Mel94	FCHSD2
ERCC3	0.00198646	1.32369	1	0.497	1	Mel94	ERCC3
TSPAN4	0.00203068	1.03762	1	0.711	1	Mel94	TSPAN4
GNG7	0.00208124	1.48479	0.833	0.525	1	Mel94	GNG7
SGK3	0.00211714	1.29887	1	0.747	1	Mel94	SGK3
ANP32E	0.00213079	-1.71991	0	0.717	1	Mel94	ANP32E
NCF1C	0.00221121	0.437461	0.167	0.015	1	Mel94	NCF1C
CYHR1	0.00223895	1.14908	0.833	0.47	1	Mel94	CYHR1
ATP5IF1	0.00236911	-1.26875	0	0.709	1	Mel94	ATP5IF1
PDPR	0.00243166	1.28167	0.833	0.395	1	Mel94	PDPR
SON	0.00248899	0.783515	1	0.86	1	Mel94	SON
UBE2E2	0.00258214	0.439624	0.667	0.167	1	Mel94	UBE2E2
MGAT3	0.00258914	0.495683	0.167	0.015	1	Mel94	MGAT3
ARL6IP1	0.00262664	0.906513	1	0.731	1	Mel94	ARL6IP1
C2orf88	0.00267965	1.01554	0.667	0.222	1	Mel94	C2orf88
MGST2	0.00270035	0.708068	0.667	0.233	1	Mel94	MGST2
BCAP29	0.00271778	1.27188	0.833	0.598	1	Mel94	BCAP29
FUBP1	0.00272876	-1.34948	0	0.698	1	Mel94	FUBP1
UGT2B7	0.00274608	0.698011	0.333	0.059	1	Mel94	UGT2B7
TUT4	0.00278368	1.12421	0.833	0.467	1	Mel94	TUT4
CD27-AS1	0.00281292	1.15244	0.667	0.27	1	Mel94	CD27-AS1
ATP6V1E1	0.00294537	-1.71663	0.167	0.749	1	Mel94	ATP6V1E1
MPZL2	0.00298653	1.20534	0.333	0.06	1	Mel94	MPZL2
ZFP3	0.00300073	0.829101	0.5	0.118	1	Mel94	ZFP3
CHST9	0.00300444	1.31233	0.5	0.129	1	Mel94	CHST9
KLHL21	0.00302105	1.3402	0.833	0.446	1	Mel94	KLHL21
NDUFA2	0.00302456	-1.10917	0	0.689	1	Mel94	NDUFA2
NOSTRIN	0.00305294	0.441939	0.333	0.057	1	Mel94	NOSTRIN
GPR37	0.00310465	1.0056	0.5	0.115	1	Mel94	GPR37
IST1	0.00317323	-1.6643	0	0.686	1	Mel94	IST1
ABHD8	0.00322805	0.763696	0.5	0.12	1	Mel94	ABHD8
GLI4	0.00322916	0.675074	0.333	0.06	1	Mel94	GLI4
DHRS3	0.00323966	0.773635	0.667	0.188	1	Mel94	DHRS3
SERBP1	0.00325527	-1.50537	0.333	0.892	1	Mel94	SERBP1
IL2RA	0.00327986	0.557309	0.667	0.214	1	Mel94	IL2RA
SRPRB	0.00329315	1.03047	0.833	0.547	1	Mel94	SRPRB
INTS8	0.00333844	1.47677	0.667	0.258	1	Mel94	INTS8
WWTR1-AS1	0.00342055	0.263408	0.833	0.313	1	Mel94	WWTR1-AS1
DYNAP	0.00343881	0.277095	0.833	0.304	1	Mel94	DYNAP
APP	0.00352097	1.27864	0.833	0.451	1	Mel94	APP
NCF1	0.00359646	0.809433	0.167	0.016	1	Mel94	NCF1
EIF3CL	0.00363351	1.14558	0.333	0.06	1	Mel94	EIF3CL
SERINC5	0.00363682	-1.31688	0	0.675	1	Mel94	SERINC5
CTHRC1	0.00366355	1.5264	0.833	0.573	1	Mel94	CTHRC1
LOXL4	0.00366403	1.38585	0.833	0.437	1	Mel94	LOXL4
TRIM4	0.00375385	1.10052	1	0.738	1	Mel94	TRIM4
ASB9	0.0038223	1.14414	0.667	0.246	1	Mel94	ASB9
SEMA3B	0.00385454	1.24861	0.833	0.348	1	Mel94	SEMA3B
DPH1	0.00386579	0.971526	0.833	0.377	1	Mel94	DPH1
ATP1B1	0.00390878	1.45403	0.833	0.614	1	Mel94	ATP1B1
MED15	0.00391371	-1.3802	0.167	0.744	1	Mel94	MED15
NONO	0.0039873	-1.11528	0.833	0.927	1	Mel94	NONO
ACACB	0.00399226	1.30004	0.667	0.275	1	Mel94	ACACB
FMNL2	0.00400834	0.720763	0.833	0.321	1	Mel94	FMNL2
EIF1AX	0.00401189	0.773819	1	0.737	1	Mel94	EIF1AX
GIGYF1	0.00404628	1.06675	0.833	0.569	1	Mel94	GIGYF1
VDAC1	0.00406895	-1.60832	0.333	0.861	1	Mel94	VDAC1
ZBTB7C	0.00418333	0.641597	0.167	0.017	1	Mel94	ZBTB7C
CASP1	0.00420099	1.14179	0.667	0.236	1	Mel94	CASP1
SORBS3	0.00420181	1.06171	0.667	0.255	1	Mel94	SORBS3
MELTF-AS1	0.00422322	0.333717	0.167	0.017	1	Mel94	MELTF-AS1
GLUL	0.00436403	-1.7732	0.167	0.759	1	Mel94	GLUL
MED30	0.00438064	1.10668	0.667	0.286	1	Mel94	MED30
SLC24A5	0.00438647	1.16428	0.833	0.502	1	Mel94	SLC24A5
KLF6	0.00439282	-1.83772	0.167	0.715	1	Mel94	KLF6
BAIAP2	0.00443004	-1.54158	0	0.658	1	Mel94	BAIAP2
GJB1	0.00444474	1.16146	0.833	0.448	1	Mel94	GJB1
C6orf132	0.00449627	0.25259	0.833	0.323	1	Mel94	C6orf132
PIP4K2A	0.00450675	-1.46154	0	0.657	1	Mel94	PIP4K2A
VPS35	0.00453172	-1.78925	0.167	0.711	1	Mel94	VPS35
IFI6	0.0045657	-2.06631	0.333	0.764	1	Mel94	IFI6
ARHGDIB	0.00460734	0.974697	0.667	0.208	1	Mel94	ARHGDIB
LRRC29	0.0046176	0.510247	0.333	0.061	1	Mel94	LRRC29
DNAJC25	0.00477021	0.629154	0.5	0.12	1	Mel94	DNAJC25
PLN	0.00478357	1.41711	0.167	0.017	1	Mel94	PLN
NASP	0.00479795	-1.47094	0	0.651	1	Mel94	NASP
USP16	0.00483432	1.14016	0.833	0.521	1	Mel94	USP16
SRGAP2C	0.00496355	-0.983144	0	0.649	1	Mel94	SRGAP2C
IMMP2L	0.00496929	0.715133	0.833	0.385	1	Mel94	IMMP2L
TCF4	0.00497508	1.2763	0.5	0.126	1	Mel94	TCF4
CCDC80	0.0050625	0.618187	0.5	0.123	1	Mel94	CCDC80
CNOT7	0.00511319	1.18236	0.833	0.636	1	Mel94	CNOT7
TF	0.00514745	0.746841	0.667	0.186	1	Mel94	TF
MLH3	0.00515333	1.45896	0.667	0.292	1	Mel94	MLH3
CAV1	0.00515879	1.20236	0.833	0.671	1	Mel94	CAV1
ZNF416	0.00516396	0.951795	0.333	0.065	1	Mel94	ZNF416
COPA	0.00516624	-1.58969	0.667	0.855	1	Mel94	COPA
RABGGTB	0.0053394	-1.33264	0	0.642	1	Mel94	RABGGTB
ZNF471	0.00534417	0.613389	1	0.819	1	Mel94	ZNF471
ZDBF2	0.00538264	0.444926	0.833	0.328	1	Mel94	ZDBF2
TMEM59	0.00540627	0.6672	1	0.844	1	Mel94	TMEM59
GRAP	0.00544021	0.500182	0.333	0.06	1	Mel94	GRAP
COL11A2	0.00550137	0.884958	0.667	0.213	1	Mel94	COL11A2
ATP8B3	0.00553187	1.05265	0.167	0.018	1	Mel94	ATP8B3
PLD3	0.00553514	1.05686	0.833	0.686	1	Mel94	PLD3
ANKRD17	0.00554567	0.997661	0.833	0.557	1	Mel94	ANKRD17
PSMD7	0.00555179	-1.41336	0	0.639	1	Mel94	PSMD7
ANKRD20A4	0.00558989	0.595603	0.5	0.131	1	Mel94	ANKRD20A4
FAM111A	0.00559443	1.02285	0.833	0.493	1	Mel94	FAM111A
DYNLRB1	0.00563102	-1.17029	0.333	0.831	1	Mel94	DYNLRB1
TMEM176A	0.00563227	0.654968	0.167	0.018	1	Mel94	TMEM176A
SAMD10	0.00570863	0.529295	0.333	0.061	1	Mel94	SAMD10
ZFAS1	0.00573203	-1.28536	0.5	0.84	1	Mel94	ZFAS1
DLC1	0.00575746	1.05784	0.833	0.52	1	Mel94	DLC1
VPS51	0.00580555	1.05111	0.833	0.412	1	Mel94	VPS51
AKAP9	0.00581888	1.03473	0.833	0.744	1	Mel94	AKAP9
RUBCNL	0.0058245	0.629872	0.5	0.128	1	Mel94	RUBCNL
SEMA5A	0.00584649	1.5779	0.833	0.453	1	Mel94	SEMA5A
TIMM50	0.00585289	-1.61868	0.167	0.693	1	Mel94	TIMM50
MT1L	0.00585678	0.320769	0.333	0.065	1	Mel94	MT1L
H6PD	0.00586296	1.10019	1	0.708	1	Mel94	H6PD
AGMO	0.00588078	1.68111	0.667	0.333	1	Mel94	AGMO
GRINA	0.00588087	0.688019	1	0.661	1	Mel94	GRINA
DCTN3	0.00606479	-1.23846	0	0.631	1	Mel94	DCTN3
CREB5	0.0060758	1.06544	0.667	0.28	1	Mel94	CREB5
TOMM40	0.00609189	0.879199	0.667	0.284	1	Mel94	TOMM40
SLC2A11	0.00637918	0.946038	0.667	0.269	1	Mel94	SLC2A11
ACHE	0.00640754	0.433968	0.167	0.018	1	Mel94	ACHE
HFE	0.00655389	0.309546	0.333	0.063	1	Mel94	HFE
FOXN2	0.00657991	0.665554	0.833	0.382	1	Mel94	FOXN2
COPS9	0.00661811	-0.806757	0	0.624	1	Mel94	COPS9
PLEKHB1	0.00665238	1.06053	0.833	0.516	1	Mel94	PLEKHB1
NDUFB1	0.00665409	-0.65157	0	0.623	1	Mel94	NDUFB1
GPR143	0.00665409	-1.80855	0	0.623	1	Mel94	GPR143
TBL1XR1	0.00693264	0.844151	1	0.747	1	Mel94	TBL1XR1
PSMA1	0.00698355	-1.41217	0.333	0.795	1	Mel94	PSMA1
TAF7	0.00702321	-1.46694	0	0.618	1	Mel94	TAF7
RAN	0.00702532	-0.907731	0.667	0.934	1	Mel94	RAN
DDX1	0.00704104	-1.702	0.167	0.685	1	Mel94	DDX1
LAMA4	0.00706574	1.11271	0.833	0.545	1	Mel94	LAMA4
HOXD9	0.00712738	0.375998	0.333	0.068	1	Mel94	HOXD9
LAPTM5	0.00721281	0.9809	0.333	0.063	1	Mel94	LAPTM5
TRAPPC2	0.00721338	0.821976	1	0.933	1	Mel94	TRAPPC2
SYNE2	0.00721427	-1.6861	0	0.616	1	Mel94	SYNE2
DDX3X	0.00730747	0.912813	1	0.744	1	Mel94	DDX3X
SYPL1	0.00741346	1.02082	0.833	0.683	1	Mel94	SYPL1
COX7C	0.00752469	-0.947799	0.667	0.929	1	Mel94	COX7C
THOC7	0.00752922	-1.10802	0	0.612	1	Mel94	THOC7
B4GALT6	0.00753941	0.7877	0.5	0.141	1	Mel94	B4GALT6
RFC2	0.0075703	-0.996408	0.167	0.715	1	Mel94	RFC2
RB1CC1	0.00760357	1.13756	0.833	0.608	1	Mel94	RB1CC1
PTPRCAP	0.00764777	0.338409	0.333	0.062	1	Mel94	PTPRCAP
TNFRSF21	0.00766158	1.07577	0.833	0.439	1	Mel94	TNFRSF21
COL4A2	0.00776861	0.509307	0.5	0.129	1	Mel94	COL4A2
PLOD3	0.00783898	0.859304	1	0.728	1	Mel94	PLOD3
RBX1	0.00788136	-1.04752	0.167	0.79	1	Mel94	RBX1
HSD17B11	0.00793942	-1.3547	0	0.607	1	Mel94	HSD17B11
TMEM107	0.00797397	0.904081	0.667	0.262	1	Mel94	TMEM107
RNF5	0.00799529	0.750499	0.333	0.072	1	Mel94	RNF5
L3MBTL4	0.00801887	0.601647	0.333	0.066	1	Mel94	L3MBTL4
PFDN2	0.00804269	-1.10203	0.167	0.739	1	Mel94	PFDN2
BNC2	0.00806896	0.976452	0.833	0.446	1	Mel94	BNC2
ADRM1	0.00808205	-1.36449	0.167	0.735	1	Mel94	ADRM1
COX16	0.0082378	-0.774801	0	0.604	1	Mel94	COX16
C7orf43	0.00826749	0.436214	0.333	0.071	1	Mel94	C7orf43
KCNJ10	0.00834247	1.52488	0.333	0.073	1	Mel94	KCNJ10
RTF1	0.00846126	1.0331	0.833	0.672	1	Mel94	RTF1
ENTPD4	0.00846267	-0.889589	0.333	0.76	1	Mel94	ENTPD4
UFSP1	0.00846939	0.698532	0.333	0.072	1	Mel94	UFSP1
SCOC	0.00850112	-1.33615	0	0.601	1	Mel94	SCOC
GSG1	0.00852453	0.739001	1	0.713	1	Mel94	GSG1
UBE2V1	0.00853272	-1.21088	0.167	0.795	1	Mel94	UBE2V1
UQCRQ	0.00893783	-0.941707	0.5	0.928	1	Mel94	UQCRQ
KDSR	0.00910228	1.02871	1	0.769	1	Mel94	KDSR
NQO1	0.00914879	-1.26169	0.333	0.744	1	Mel94	NQO1
SPTBN1	0.00917773	0.886407	1	0.783	1	Mel94	SPTBN1
ACTN1	0.0092217	-1.78096	0.167	0.66	1	Mel94	ACTN1
SPNS1	0.0092279	0.930241	0.833	0.428	1	Mel94	SPNS1
RALGPS1	0.00926569	0.414477	0.333	0.066	1	Mel94	RALGPS1
UQCRH	0.00926571	-1.04126	0.833	0.898	1	Mel94	UQCRH
TMUB1	0.00930237	0.786127	0.667	0.307	1	Mel94	TMUB1
NDUFA3	0.00938292	-0.597507	0	0.592	1	Mel94	NDUFA3
ANKRD20A8P	0.00941144	0.571903	0.5	0.157	1	Mel94	ANKRD20A8P
EIF4G2	0.009431	0.770421	1	0.876	1	Mel94	EIF4G2
CSNK1A1	0.00943171	-1.39507	0.5	0.792	1	Mel94	CSNK1A1
VTI1B	0.00948012	-1.19101	0	0.591	1	Mel94	VTI1B
GNAS	0.00952629	-1.30167	0.167	0.848	1	Mel94	GNAS
NHLRC3	0.00958334	0.647607	0.833	0.364	1	Mel94	NHLRC3
ZNF260	0.00970396	0.709582	1	0.597	1	Mel94	ZNF260
SNX27	0.00972224	-1.18053	0.5	0.871	1	Mel94	SNX27
ITM2B	0.0098685	0.790607	0.833	0.818	1	Mel94	ITM2B
BMP6	0.00989486	1.15858	0.167	0.02	1	Mel94	BMP6
ABCC6P1	0.00989486	0.47181	0.167	0.02	1	Mel94	ABCC6P1
PCDH7	0.00998274	1.29731	0.667	0.329	1	Mel94	PCDH7
APOC2	3.85e-292	2.12284	0.937	0.116	7.52e-288	Mel79	APOC2
TRIML2	1.74e-291	1.745	0.721	0.006	3.4e-287	Mel79	TRIML2
SERPINA1	2.91e-262	1.86211	0.745	0.039	5.69e-258	Mel79	SERPINA1
TMEM255A	2.97e-226	1.66717	0.857	0.121	5.8e-222	Mel79	TMEM255A
TM4SF1	2.79e-215	1.83584	0.894	0.168	5.45e-211	Mel79	TM4SF1
SERPINA3	8.19e-204	1.94929	0.921	0.202	1.6e-199	Mel79	SERPINA3
ITGA3	7.4e-200	1.71466	0.88	0.205	1.45e-195	Mel79	ITGA3
RDH5	2.8e-199	1.66136	0.67	0.066	5.46e-195	Mel79	RDH5
A2M	6.77e-195	1.65478	0.992	0.459	1.32e-190	Mel79	A2M
SLC26A2	3.44e-193	1.86682	0.976	0.676	6.73e-189	Mel79	SLC26A2
TNFSF4	1.2e-192	1.72409	0.629	0.053	2.35e-188	Mel79	TNFSF4
CDH19	6.87e-191	1.74235	0.951	0.428	1.34e-186	Mel79	CDH19
AHNAK	1.42e-190	1.53061	0.98	0.533	2.77e-186	Mel79	AHNAK
MIA	4.24e-187	1.55088	0.992	0.526	8.28e-183	Mel79	MIA
RPL18A	4.97e-182	-1.08974	0.969	0.991	9.71e-178	Mel79	RPL18A
CTSB	1.18e-178	1.04406	1	0.956	2.3e-174	Mel79	CTSB
MFGE8	1.28e-178	1.47743	0.982	0.713	2.51e-174	Mel79	MFGE8
ITGA7	1.33e-178	1.51681	0.788	0.172	2.59e-174	Mel79	ITGA7
RPS19	4.45e-173	-1.21111	0.937	0.992	8.7e-169	Mel79	RPS19
S100A6	7.49e-173	1.14594	1	0.788	1.46e-168	Mel79	S100A6
CASTOR1	9.12e-173	1.57341	0.697	0.113	1.78e-168	Mel79	CASTOR1
PPL	8.95e-172	1.58879	0.611	0.064	1.75e-167	Mel79	PPL
APOD	1.05e-171	1.45206	0.996	0.658	2.05e-167	Mel79	APOD
TSC22D3	4.34e-169	1.52788	0.961	0.411	8.48e-165	Mel79	TSC22D3
NSG1	5.12e-169	1.36243	0.984	0.447	9.99e-165	Mel79	NSG1
APOE	1.57e-168	1.50034	0.967	0.492	3.07e-164	Mel79	APOE
RPS5	3.46e-164	-1.05624	0.916	0.989	6.76e-160	Mel79	RPS5
LYRM9	1.89e-163	1.29865	0.731	0.148	3.69e-159	Mel79	LYRM9
HLA-F	1.65e-161	1.54506	0.933	0.513	3.22e-157	Mel79	HLA-F
UBA52	4.45e-160	-1.05342	0.925	0.991	8.68e-156	Mel79	UBA52
SLC5A3	8.82e-158	1.55091	0.921	0.378	1.72e-153	Mel79	SLC5A3
SERPINE2	8.99e-157	1.05398	1	0.759	1.76e-152	Mel79	SERPINE2
RPL13AP5	2.67e-152	-1.04967	0.894	0.987	5.22e-148	Mel79	RPL13AP5
HLA-B	6.21e-152	1.12367	0.996	0.792	1.21e-147	Mel79	HLA-B
TYR	9.24e-152	1.1082	0.984	0.606	1.8e-147	Mel79	TYR
GPI	6.08e-151	-1.40246	0.87	0.984	1.19e-146	Mel79	GPI
RPS15	4.86e-148	-0.867169	0.98	0.991	9.5e-144	Mel79	RPS15
RPL28	1.47e-146	-1.00584	0.951	0.989	2.86e-142	Mel79	RPL28
FOS	5.39e-145	1.2003	0.967	0.649	1.05e-140	Mel79	FOS
ATP1A1	5.45e-145	0.927128	0.996	0.805	1.06e-140	Mel79	ATP1A1
SGK1	2.43e-144	1.14534	0.98	0.618	4.75e-140	Mel79	SGK1
GSN	3.65e-144	1.03526	0.984	0.679	7.13e-140	Mel79	GSN
SNX9	4.01e-144	1.34644	0.819	0.278	7.84e-140	Mel79	SNX9
RPS16	5.27e-144	-0.941584	0.959	0.987	1.03e-139	Mel79	RPS16
RPLP0	1.49e-142	-0.790178	0.992	0.997	2.92e-138	Mel79	RPLP0
TXNIP	3.31e-142	1.25282	0.974	0.6	6.45e-138	Mel79	TXNIP
GRN	3.47e-142	0.906911	0.978	0.753	6.78e-138	Mel79	GRN
CSPG4	3.91e-140	1.31157	0.959	0.532	7.64e-136	Mel79	CSPG4
C4A	4.56e-140	1.41088	0.633	0.115	8.9e-136	Mel79	C4A
CTSD	4.81e-140	0.88441	0.988	0.839	9.39e-136	Mel79	CTSD
VSIR	5.3e-140	1.23771	0.54	0.061	1.03e-135	Mel79	VSIR
RPS11	3.07e-138	-0.908262	0.951	0.982	6e-134	Mel79	RPS11
MT2A	8.8e-138	1.1293	1	0.778	1.72e-133	Mel79	MT2A
KIF6	1.15e-135	0.954654	0.554	0.078	2.24e-131	Mel79	KIF6
AGA	1.84e-133	1.33708	0.782	0.268	3.58e-129	Mel79	AGA
FBXO32	3.12e-133	1.38502	0.898	0.45	6.09e-129	Mel79	FBXO32
EEA1	3.46e-133	1.27924	0.908	0.473	6.77e-129	Mel79	EEA1
FYB1	5.69e-133	0.996452	0.621	0.11	1.11e-128	Mel79	FYB1
HLA-C	1.09e-132	0.992037	0.996	0.8	2.13e-128	Mel79	HLA-C
FGFR1	2.54e-132	1.37734	0.833	0.339	4.96e-128	Mel79	FGFR1
HSPA1A	7.44e-132	1.31146	0.961	0.626	1.45e-127	Mel79	HSPA1A
MATN2	9.79e-130	1.34555	0.729	0.176	1.91e-125	Mel79	MATN2
MYO1D	2.88e-129	1.28536	0.857	0.322	5.63e-125	Mel79	MYO1D
EMP1	3.57e-129	1.2152	0.904	0.354	6.98e-125	Mel79	EMP1
BHLHE41	8.98e-129	1.01825	0.743	0.202	1.75e-124	Mel79	BHLHE41
RPS7	3.32e-128	-0.872457	0.971	0.988	6.48e-124	Mel79	RPS7
WSB1	7.33e-128	1.11769	0.967	0.782	1.43e-123	Mel79	WSB1
ANXA1	1.04e-127	1.16237	0.961	0.42	2.03e-123	Mel79	ANXA1
LEF1-AS1	3.47e-127	0.731483	0.532	0.075	6.78e-123	Mel79	LEF1-AS1
GAA	3.91e-127	1.35677	0.862	0.392	7.63e-123	Mel79	GAA
THBD	4.56e-126	1.30445	0.485	0.051	8.91e-122	Mel79	THBD
TIMP2	4.84e-125	1.07016	0.969	0.644	9.45e-121	Mel79	TIMP2
NPC1	5.32e-125	1.37633	0.862	0.436	1.04e-120	Mel79	NPC1
DDR1	1.35e-124	1.26426	0.788	0.29	2.63e-120	Mel79	DDR1
MPZ	1.73e-124	1.42915	0.568	0.101	3.39e-120	Mel79	MPZ
SYNE2.1	2.55e-124	1.1952	0.943	0.513	4.97e-120	Mel79	SYNE2
PROS1	4.83e-123	1.31789	0.833	0.334	9.44e-119	Mel79	PROS1
HLA-H	2.41e-122	0.967054	0.969	0.758	4.71e-118	Mel79	HLA-H
RPL36	3.97e-122	-0.984925	0.927	0.966	7.76e-118	Mel79	RPL36
EGR1	2.47e-120	1.339	0.919	0.522	4.82e-116	Mel79	EGR1
RPL18	4.05e-120	-0.947039	0.919	0.963	7.92e-116	Mel79	RPL18
LAMP2	1.44e-118	0.875469	0.976	0.852	2.82e-114	Mel79	LAMP2
RPS28	2.32e-118	-0.806927	0.982	0.982	4.52e-114	Mel79	RPS28
LGALS3	2.35e-118	0.959958	0.998	0.632	4.59e-114	Mel79	LGALS3
TIMP3	9.91e-118	1.18499	0.953	0.51	1.94e-113	Mel79	TIMP3
NT5DC3	1.31e-117	1.02203	0.988	0.917	2.56e-113	Mel79	NT5DC3
RPL8	3.57e-117	-0.740095	0.99	0.994	6.97e-113	Mel79	RPL8
BMPR1B	2.11e-115	1.0271	0.629	0.138	4.12e-111	Mel79	BMPR1B
EIF4A1	2e-114	-0.861778	0.868	0.952	3.91e-110	Mel79	EIF4A1
LRPAP1	3.58e-114	0.773396	0.992	0.948	6.98e-110	Mel79	LRPAP1
TSPYL2	2.31e-113	1.16353	0.849	0.399	4.51e-109	Mel79	TSPYL2
DAG1	4.72e-113	1.16248	0.921	0.617	9.22e-109	Mel79	DAG1
SCUBE2	5.89e-113	1.17984	0.466	0.059	1.15e-108	Mel79	SCUBE2
JUN	2.88e-112	1.38909	0.866	0.548	5.62e-108	Mel79	JUN
PDE4DIP	6.88e-111	1.15911	0.894	0.503	1.34e-106	Mel79	PDE4DIP
RPS6	1.22e-110	-0.766984	0.986	0.991	2.38e-106	Mel79	RPS6
NEAT1	3.76e-110	0.983714	0.967	0.69	7.34e-106	Mel79	NEAT1
NPC2	2.53e-109	0.790447	0.992	0.79	4.94e-105	Mel79	NPC2
CD59	2.87e-109	0.760883	0.998	0.827	5.61e-105	Mel79	CD59
EEF2	4.29e-109	-0.79893	0.912	0.98	8.38e-105	Mel79	EEF2
EZR	9.02e-109	1.06438	0.931	0.544	1.76e-104	Mel79	EZR
MCAM	3.26e-108	1.30082	0.914	0.569	6.37e-104	Mel79	MCAM
TIMP1	4.51e-108	0.969379	0.986	0.755	8.81e-104	Mel79	TIMP1
SCARB2	7.08e-108	0.972933	0.965	0.829	1.38e-103	Mel79	SCARB2
DAAM2	4.26e-106	1.09109	0.874	0.459	8.32e-102	Mel79	DAAM2
CCND3	1.72e-105	1.20636	0.847	0.429	3.36e-101	Mel79	CCND3
PERP	3.2e-105	1.07911	0.813	0.344	6.24e-101	Mel79	PERP
RPL29	4.51e-105	-0.705759	0.974	0.987	8.81e-101	Mel79	RPL29
RPS27	4.74e-105	-0.650626	0.992	0.996	9.26e-101	Mel79	RPS27
RPS18	5.36e-105	-0.604108	1	0.996	1.05e-100	Mel79	RPS18
RPL10	9.51e-105	-0.591356	0.992	0.994	1.86e-100	Mel79	RPL10
CD151	8.2e-104	1.03768	0.862	0.599	1.6e-99	Mel79	CD151
SDC3	1.63e-103	1.07208	0.91	0.488	3.18e-99	Mel79	SDC3
TPP1	2.09e-103	0.786593	0.982	0.77	4.08e-99	Mel79	TPP1
CREB3L2	6.42e-103	1.06656	0.921	0.521	1.25e-98	Mel79	CREB3L2
PSAP	6.51e-103	0.61884	0.988	0.862	1.27e-98	Mel79	PSAP
C1QBP	8.98e-103	-1.34904	0.418	0.819	1.75e-98	Mel79	C1QBP
ATP9A	9.48e-103	1.05644	0.705	0.23	1.85e-98	Mel79	ATP9A
NAV2	1.72e-102	1.107	0.931	0.534	3.36e-98	Mel79	NAV2
CST3	5.85e-102	0.787465	0.978	0.748	1.14e-97	Mel79	CST3
TRA2A	3.4e-101	-1.04832	0.006	0.584	6.65e-97	Mel79	TRA2A
IGSF8	1.41e-100	1.07462	0.894	0.584	2.75e-96	Mel79	IGSF8
CTTNBP2	1.59e-100	0.879767	0.466	0.073	3.11e-96	Mel79	CTTNBP2
CA8	4.01e-100	0.915917	0.587	0.128	7.84e-96	Mel79	CA8
RPL21	5.28e-100	-1.69831	0.165	0.717	1.03e-95	Mel79	RPL21
RPL26	9.41e-100	-0.771566	0.982	0.98	1.84e-95	Mel79	RPL26
SPP1	1.32e-99	1.17641	0.851	0.34	2.57e-95	Mel79	SPP1
CDH1	1.81e-99	1.36004	0.855	0.591	3.54e-95	Mel79	CDH1
PYGB	1.94e-99	0.929331	0.949	0.672	3.78e-95	Mel79	PYGB
PABPC1	4.6e-99	-0.715819	0.978	0.989	8.99e-95	Mel79	PABPC1
PTPRR	8.4e-99	0.747256	0.316	0.014	1.64e-94	Mel79	PTPRR
CD58	1.17e-98	1.12727	0.827	0.422	2.29e-94	Mel79	CD58
IFI27	3.06e-98	0.913368	0.978	0.415	5.99e-94	Mel79	IFI27
IGFBP7	6.84e-98	0.953463	0.776	0.274	1.34e-93	Mel79	IGFBP7
RPL11	1.51e-97	-0.627636	0.988	0.991	2.96e-93	Mel79	RPL11
RPS9	2.27e-97	-0.770882	0.959	0.977	4.44e-93	Mel79	RPS9
RPS8	2.8e-97	-0.60028	0.996	0.997	5.46e-93	Mel79	RPS8
CYP51A1	3.22e-97	-1.16951	0.568	0.894	6.29e-93	Mel79	CYP51A1
IFITM1	5.19e-97	-1.96243	0.031	0.588	1.01e-92	Mel79	IFITM1
LDOC1	2.94e-95	0.584401	0.436	0.056	5.73e-91	Mel79	LDOC1
EIF3K	8.21e-95	-1.17837	0.56	0.873	1.6e-90	Mel79	EIF3K
S100A13	8.65e-95	0.730344	0.969	0.749	1.69e-90	Mel79	S100A13
PFN1	8.22e-94	-0.847922	0.908	0.957	1.61e-89	Mel79	PFN1
EIF2S3	2.06e-93	-0.93396	0.827	0.952	4.02e-89	Mel79	EIF2S3
SMIM15	2.17e-93	-1.20545	0.006	0.553	4.24e-89	Mel79	SMIM15
TAPBP	2.72e-93	0.685314	0.994	0.967	5.31e-89	Mel79	TAPBP
RACK1	3.75e-93	-0.636157	0.992	0.989	7.32e-89	Mel79	RACK1
SPON2	1.05e-92	1.00346	0.78	0.287	2.05e-88	Mel79	SPON2
RPS17	6.71e-92	-0.68422	0.974	0.985	1.31e-87	Mel79	RPS17
TCN1	5.24e-91	1.28934	0.401	0.051	1.02e-86	Mel79	TCN1
TMEM30A	5.92e-91	1.02754	0.866	0.541	1.16e-86	Mel79	TMEM30A
SERINC1	1.28e-90	0.815357	0.951	0.763	2.49e-86	Mel79	SERINC1
S100B	1.29e-90	0.702701	0.996	0.74	2.51e-86	Mel79	S100B
CD63	1.68e-90	0.467708	0.998	0.925	3.29e-86	Mel79	CD63
DDX5	2.66e-90	0.475291	0.998	0.915	5.19e-86	Mel79	DDX5
RPL6	2.99e-90	-0.665838	0.992	0.992	5.84e-86	Mel79	RPL6
VAT1	4.5e-90	0.626242	0.998	0.866	8.78e-86	Mel79	VAT1
PPP1R9A	4.55e-90	1.10784	0.672	0.248	8.89e-86	Mel79	PPP1R9A
UTRN	9.3e-90	1.10499	0.743	0.313	1.82e-85	Mel79	UTRN
APP.1	2.05e-89	-1.58059	0.043	0.578	3.99e-85	Mel79	APP
NAPRT	2.07e-89	-1.2784	0.01	0.541	4.04e-85	Mel79	NAPRT
ACSL3	2.15e-89	0.93998	0.91	0.594	4.2e-85	Mel79	ACSL3
CBLB	2.32e-89	1.02073	0.745	0.32	4.53e-85	Mel79	CBLB
UBC	3.36e-89	0.443037	1	0.977	6.57e-85	Mel79	UBC
PLXNB2	4.59e-89	1.02188	0.886	0.551	8.97e-85	Mel79	PLXNB2
CD47	5.66e-89	0.93176	0.888	0.606	1.1e-84	Mel79	CD47
CLU	6.74e-89	0.985298	0.595	0.155	1.32e-84	Mel79	CLU
AEBP1	1.37e-88	1.07014	0.9	0.585	2.67e-84	Mel79	AEBP1
IFI27L2	2.24e-88	0.661613	0.794	0.379	4.38e-84	Mel79	IFI27L2
RPS24	4.15e-88	-0.81717	0.965	0.983	8.1e-84	Mel79	RPS24
RPL13A	1.94e-87	-0.917468	0.823	0.976	3.78e-83	Mel79	RPL13A
ATP6V0C	3.07e-87	0.697633	0.916	0.752	6e-83	Mel79	ATP6V0C
DCT	3.32e-87	-2.24216	0.061	0.571	6.49e-83	Mel79	DCT
S100A1	2.17e-86	0.62558	0.817	0.417	4.24e-82	Mel79	S100A1
FLNA	4.48e-86	0.846216	0.935	0.718	8.76e-82	Mel79	FLNA
CAPN3	7.48e-86	0.880954	0.971	0.576	1.46e-81	Mel79	CAPN3
MELTF	1.13e-85	1.00331	0.717	0.275	2.22e-81	Mel79	MELTF
SHC4	2.56e-85	1.09843	0.739	0.318	4.99e-81	Mel79	SHC4
TMEM98	1.35e-84	0.882998	0.876	0.548	2.63e-80	Mel79	TMEM98
EIF3G	1.88e-84	-1.08548	0.513	0.855	3.66e-80	Mel79	EIF3G
ITGB3	2.7e-84	1.04645	0.688	0.248	5.27e-80	Mel79	ITGB3
SET	2.86e-84	-0.887858	0.927	0.966	5.59e-80	Mel79	SET
SAE1	3.62e-84	-1.3773	0.096	0.611	7.08e-80	Mel79	SAE1
MALAT1	4.99e-84	0.612099	0.986	0.822	9.74e-80	Mel79	MALAT1
HLA-A	8.08e-84	0.628257	0.998	0.837	1.58e-79	Mel79	HLA-A
ALCAM	2.39e-83	0.895219	0.491	0.108	4.67e-79	Mel79	ALCAM
TMED10	2.48e-83	0.599109	0.98	0.872	4.85e-79	Mel79	TMED10
IGF1R	4.15e-83	0.953225	0.89	0.576	8.11e-79	Mel79	IGF1R
CCR10	6.84e-83	0.797174	0.497	0.12	1.34e-78	Mel79	CCR10
TNFRSF12A	8.33e-83	0.963479	0.672	0.241	1.63e-78	Mel79	TNFRSF12A
TAPBPL	8.61e-83	1.08732	0.519	0.136	1.68e-78	Mel79	TAPBPL
GGH	1.48e-82	-1.25098	0.002	0.504	2.89e-78	Mel79	GGH
DDX17	1.73e-82	0.721791	0.982	0.812	3.38e-78	Mel79	DDX17
LTBP3	3.77e-82	0.926238	0.747	0.33	7.36e-78	Mel79	LTBP3
RPS10	6.25e-82	-0.671915	0.969	0.969	1.22e-77	Mel79	RPS10
RPS15A	1.61e-81	-0.631044	0.984	0.982	3.14e-77	Mel79	RPS15A
APOC1	2.09e-81	0.703053	0.819	0.406	4.07e-77	Mel79	APOC1
TIMM50.1	1.06e-80	-1.17548	0.35	0.797	2.07e-76	Mel79	TIMM50
DUSP6	2.34e-80	0.857726	0.953	0.653	4.56e-76	Mel79	DUSP6
ACSM5	2.43e-80	0.460713	0.228	0.003	4.74e-76	Mel79	ACSM5
SCCPDH	2.61e-80	0.840993	0.864	0.471	5.09e-76	Mel79	SCCPDH
EVA1A	3.93e-80	0.94543	0.676	0.252	7.68e-76	Mel79	EVA1A
SOX13	4.1e-80	0.954133	0.684	0.292	8.02e-76	Mel79	SOX13
OR7A5	6.21e-80	0.728505	0.34	0.04	1.21e-75	Mel79	OR7A5
RPL39	6.83e-80	-0.66437	0.978	0.977	1.33e-75	Mel79	RPL39
UQCRFS1	1.4e-79	-1.1646	0.336	0.748	2.74e-75	Mel79	UQCRFS1
GJB1.1	1.49e-79	0.852055	0.798	0.342	2.9e-75	Mel79	GJB1
EGR2	1.98e-79	1.1741	0.44	0.09	3.86e-75	Mel79	EGR2
LONP2	2.32e-79	0.855644	0.951	0.76	4.52e-75	Mel79	LONP2
ENDOD1	7.07e-79	0.963909	0.837	0.432	1.38e-74	Mel79	ENDOD1
STAT3	1.01e-78	0.819161	0.929	0.789	1.97e-74	Mel79	STAT3
PLTP	1.15e-78	-1.24606	0.177	0.675	2.24e-74	Mel79	PLTP
HSPA1B	1.36e-78	1.04838	0.862	0.506	2.65e-74	Mel79	HSPA1B
SERPINF1	2.96e-78	-1.85227	0.047	0.53	5.77e-74	Mel79	SERPINF1
SVIP	1.9e-76	0.586084	0.715	0.303	3.7e-72	Mel79	SVIP
KCNK15	3.69e-76	0.496881	0.273	0.019	7.2e-72	Mel79	KCNK15
QDPR	5.19e-76	0.930954	0.825	0.452	1.01e-71	Mel79	QDPR
HNRNPA1	8.08e-76	-0.772409	0.876	0.971	1.58e-71	Mel79	HNRNPA1
PRSS23	8.27e-76	0.932215	0.782	0.34	1.62e-71	Mel79	PRSS23
KRT10	2.11e-75	0.634513	0.76	0.382	4.13e-71	Mel79	KRT10
MTRNR2L3	5.77e-75	0.535538	0.98	0.94	1.13e-70	Mel79	MTRNR2L3
RPS4X	6.26e-75	-0.499869	0.996	0.993	1.22e-70	Mel79	RPS4X
HLA-L	8.57e-75	0.545356	0.79	0.635	1.67e-70	Mel79	HLA-L
TMBIM6	1.11e-74	0.52793	0.969	0.83	2.17e-70	Mel79	TMBIM6
PACSIN2	1.79e-74	0.8042	0.888	0.63	3.5e-70	Mel79	PACSIN2
MYH9	2.22e-74	0.758279	0.912	0.698	4.33e-70	Mel79	MYH9
DIP2C	3.76e-74	0.972471	0.78	0.416	7.34e-70	Mel79	DIP2C
ADGRG1	4.03e-74	0.881766	0.921	0.542	7.87e-70	Mel79	ADGRG1
RPL4	5.65e-74	-0.493108	0.994	0.996	1.1e-69	Mel79	RPL4
ZBTB20	6.33e-74	0.963049	0.686	0.302	1.24e-69	Mel79	ZBTB20
RPL10A	7.74e-74	-0.598384	0.984	0.989	1.51e-69	Mel79	RPL10A
ZBTB38	8.74e-74	1.00032	0.794	0.452	1.71e-69	Mel79	ZBTB38
TBC1D10A	1.15e-73	0.993258	0.717	0.358	2.24e-69	Mel79	TBC1D10A
CHPF	1.4e-73	1.03088	0.77	0.434	2.74e-69	Mel79	CHPF
OSBPL5	1.41e-73	1.04072	0.605	0.228	2.76e-69	Mel79	OSBPL5
LY6E	2.06e-73	0.583783	0.959	0.805	4.03e-69	Mel79	LY6E
SOX4	3.25e-73	-1.21325	0.424	0.787	6.35e-69	Mel79	SOX4
HLA-E	1.8e-72	0.650381	0.982	0.822	3.53e-68	Mel79	HLA-E
NR4A1	2.36e-72	1.04784	0.804	0.446	4.62e-68	Mel79	NR4A1
MTRNR2L6	3.65e-72	0.457623	0.994	0.959	7.13e-68	Mel79	MTRNR2L6
SRP14	4.04e-72	-0.690612	0.902	0.949	7.89e-68	Mel79	SRP14
COL12A1	5.13e-72	0.9795	0.426	0.094	1e-67	Mel79	COL12A1
NFE2L1	6.58e-72	0.89929	0.815	0.523	1.29e-67	Mel79	NFE2L1
KIF13B	7.27e-72	0.905338	0.611	0.23	1.42e-67	Mel79	KIF13B
OCIAD2	1.26e-71	0.575776	0.517	0.14	2.46e-67	Mel79	OCIAD2
TIMM13	2.03e-71	-0.986802	0.415	0.792	3.97e-67	Mel79	TIMM13
TP53	2.86e-71	-0.851866	0.112	0.593	5.58e-67	Mel79	TP53
ENTPD6	4.61e-71	0.958496	0.807	0.516	9.01e-67	Mel79	ENTPD6
SGCE.1	5.56e-71	0.883623	0.713	0.32	1.09e-66	Mel79	SGCE
SSR2	6.55e-71	-0.83895	0.768	0.89	1.28e-66	Mel79	SSR2
RTKN	6.75e-71	0.996512	0.752	0.457	1.32e-66	Mel79	RTKN
IFI35	8.07e-71	0.899425	0.719	0.353	1.58e-66	Mel79	IFI35
KCNN4	1.6e-70	0.948031	0.54	0.16	3.13e-66	Mel79	KCNN4
C4B	1.75e-70	0.580126	0.369	0.064	3.42e-66	Mel79	C4B
AGRN	2.23e-70	0.974019	0.668	0.315	4.36e-66	Mel79	AGRN
SUMF2	2.67e-70	0.688556	0.921	0.86	5.21e-66	Mel79	SUMF2
SERPING1	3.11e-70	-1.39028	0.035	0.489	6.07e-66	Mel79	SERPING1
CEMIP2	3.79e-70	0.971556	0.597	0.233	7.41e-66	Mel79	CEMIP2
FMO5	6.61e-70	0.701582	0.36	0.062	1.29e-65	Mel79	FMO5
SCD	8.07e-70	-1.30056	0.338	0.743	1.58e-65	Mel79	SCD
RPSA	9.9e-70	-0.548253	0.976	0.982	1.93e-65	Mel79	RPSA
SNHG6	1.2e-69	-0.860438	0.562	0.844	2.34e-65	Mel79	SNHG6
METTL7B	1.45e-69	0.9553	0.352	0.061	2.83e-65	Mel79	METTL7B
MMP14	1.9e-69	0.831633	0.778	0.421	3.7e-65	Mel79	MMP14
MDH2	2.81e-69	-0.884109	0.695	0.889	5.49e-65	Mel79	MDH2
HCP5	3.9e-69	0.8933	0.371	0.064	7.62e-65	Mel79	HCP5
RUVBL2	4.8e-69	-1.15898	0.271	0.713	9.37e-65	Mel79	RUVBL2
SLC25A5	5.04e-69	-0.818869	0.813	0.937	9.85e-65	Mel79	SLC25A5
UQCRH.1	6.31e-69	-0.81713	0.835	0.917	1.23e-64	Mel79	UQCRH
NUP210	6.58e-69	0.963428	0.501	0.148	1.29e-64	Mel79	NUP210
RPS21	8.23e-69	-0.682747	0.945	0.956	1.61e-64	Mel79	RPS21
B2M	9.3e-69	0.513604	1	0.917	1.82e-64	Mel79	B2M
APOL1	9.72e-69	1.05696	0.825	0.775	1.9e-64	Mel79	APOL1
SEC11C	1.07e-68	0.673074	0.919	0.672	2.09e-64	Mel79	SEC11C
GPR155	1.34e-68	0.95113	0.892	0.876	2.62e-64	Mel79	GPR155
ATP1B1.1	2.54e-68	0.784322	0.866	0.538	4.95e-64	Mel79	ATP1B1
G6PC3	4.45e-68	0.824109	0.847	0.581	8.69e-64	Mel79	G6PC3
CTSO	4.77e-68	0.894035	0.589	0.209	9.31e-64	Mel79	CTSO
EEF1G	1.19e-67	-0.542029	0.971	0.986	2.33e-63	Mel79	EEF1G
EIF1	1.61e-67	0.299083	0.998	0.983	3.14e-63	Mel79	EIF1
MTLN	2.78e-67	0.627987	0.733	0.417	5.42e-63	Mel79	MTLN
HNRNPC	3.77e-67	-0.656874	0.912	0.94	7.36e-63	Mel79	HNRNPC
MED15.1	4.29e-67	0.734591	0.921	0.688	8.37e-63	Mel79	MED15
ARF5	1.58e-66	0.60686	0.916	0.701	3.08e-62	Mel79	ARF5
POLR2E	1.62e-66	-0.908919	0.627	0.899	3.17e-62	Mel79	POLR2E
ARHGAP18	1.68e-66	0.904422	0.656	0.299	3.27e-62	Mel79	ARHGAP18
CTSA	3.06e-66	0.607538	0.953	0.737	5.97e-62	Mel79	CTSA
CHP1	4.6e-66	-0.689735	0.959	0.989	8.98e-62	Mel79	CHP1
ILF2	5.72e-66	-0.98654	0.562	0.831	1.12e-61	Mel79	ILF2
EZH1	9.24e-66	0.99013	0.67	0.319	1.8e-61	Mel79	EZH1
ITM2C	1.06e-65	-0.962602	0.338	0.751	2.06e-61	Mel79	ITM2C
SKAP2	3.1e-65	-0.837036	0.043	0.474	6.05e-61	Mel79	SKAP2
ADIPOR2	3.59e-65	0.898943	0.721	0.384	7e-61	Mel79	ADIPOR2
CITED2	4.7e-65	0.761694	0.548	0.208	9.18e-61	Mel79	CITED2
IDH2	4.99e-65	-1.198	0.112	0.549	9.75e-61	Mel79	IDH2
PLEKHB1.1	7.18e-65	0.761271	0.855	0.413	1.4e-60	Mel79	PLEKHB1
RPL37A	7.31e-65	-0.475765	0.996	0.989	1.43e-60	Mel79	RPL37A
MTRNR2L5	1.03e-64	0.563739	0.896	0.876	2.02e-60	Mel79	MTRNR2L5
TPI1	1.04e-64	-0.675043	0.888	0.966	2.03e-60	Mel79	TPI1
ID2	1.04e-64	0.840749	0.605	0.235	2.04e-60	Mel79	ID2
ROPN1	1.14e-64	0.726155	0.658	0.28	2.22e-60	Mel79	ROPN1
LSM7	1.31e-64	-0.743689	0.324	0.738	2.56e-60	Mel79	LSM7
SELENOP	1.51e-64	0.894965	0.646	0.235	2.96e-60	Mel79	SELENOP
STRIP2	1.62e-64	1.22544	0.766	0.691	3.16e-60	Mel79	STRIP2
GANAB	1.86e-64	0.722512	0.925	0.699	3.63e-60	Mel79	GANAB
SGMS1	3.05e-64	0.806399	0.452	0.126	5.96e-60	Mel79	SGMS1
GAS5	4.32e-64	-0.93644	0.862	0.92	8.43e-60	Mel79	GAS5
LRP10	4.33e-64	0.90001	0.656	0.29	8.46e-60	Mel79	LRP10
MAP1LC3A	4.35e-64	-0.511049	0.002	0.419	8.5e-60	Mel79	MAP1LC3A
ATP6V0B	7.18e-64	0.553567	0.943	0.76	1.4e-59	Mel79	ATP6V0B
STOM	7.19e-64	0.720851	0.929	0.8	1.4e-59	Mel79	STOM
ITGB8	7.46e-64	0.919836	0.741	0.438	1.46e-59	Mel79	ITGB8
CREG1	8.29e-64	0.886539	0.743	0.417	1.62e-59	Mel79	CREG1
ARC	1.12e-63	0.909719	0.261	0.027	2.2e-59	Mel79	ARC
RPLP2	1.42e-63	-0.536588	0.996	0.99	2.77e-59	Mel79	RPLP2
SHMT2	1.49e-63	-1.12272	0.263	0.684	2.92e-59	Mel79	SHMT2
PLEC	1.52e-63	0.982419	0.823	0.542	2.97e-59	Mel79	PLEC
SLC39A14	1.66e-63	1.00105	0.703	0.367	3.24e-59	Mel79	SLC39A14
OSBPL3	5.06e-63	0.895734	0.572	0.227	9.89e-59	Mel79	OSBPL3
GABARAPL1	5.14e-63	0.875448	0.686	0.357	1e-58	Mel79	GABARAPL1
SORT1.1	5.24e-63	0.881306	0.855	0.56	1.02e-58	Mel79	SORT1
MTRNR2L10	5.88e-63	0.388081	0.994	0.962	1.15e-58	Mel79	MTRNR2L10
PKM	6.74e-63	0.396096	0.988	0.962	1.32e-58	Mel79	PKM
FBL	7.3e-63	-0.966182	0.375	0.752	1.43e-58	Mel79	FBL
MTRNR2L1	8.91e-63	0.329541	0.996	0.972	1.74e-58	Mel79	MTRNR2L1
INPP5F	9.25e-63	0.884238	0.784	0.464	1.81e-58	Mel79	INPP5F
RPL36A	1.61e-62	-0.641891	0.957	0.981	3.15e-58	Mel79	RPL36A
LIMD2	1.9e-62	-0.670306	0.09	0.536	3.71e-58	Mel79	LIMD2
PPIA	2.03e-62	-0.443978	1	0.996	3.97e-58	Mel79	PPIA
TGOLN2	3.04e-62	0.717691	0.919	0.726	5.93e-58	Mel79	TGOLN2
NFKBIA	3.37e-62	0.754421	0.802	0.454	6.58e-58	Mel79	NFKBIA
RNF213	3.55e-62	0.691248	0.963	0.839	6.93e-58	Mel79	RNF213
CAV2	3.71e-62	0.838335	0.851	0.722	7.25e-58	Mel79	CAV2
DLGAP1-AS1	4.54e-62	0.600224	0.497	0.164	8.87e-58	Mel79	DLGAP1-AS1
CCDC47	6.57e-62	0.705885	0.898	0.647	1.28e-57	Mel79	CCDC47
LGALS3BP	6.59e-62	0.542082	0.978	0.781	1.29e-57	Mel79	LGALS3BP
RPL7	7.82e-62	-0.517202	0.998	0.997	1.53e-57	Mel79	RPL7
RPL27A	9.28e-62	-0.528591	0.992	0.986	1.81e-57	Mel79	RPL27A
CYP4V2	9.64e-62	0.790822	0.902	0.902	1.88e-57	Mel79	CYP4V2
LGALS1	1.17e-61	0.532361	0.994	0.857	2.29e-57	Mel79	LGALS1
RPS25	1.94e-61	-0.558468	0.982	0.975	3.8e-57	Mel79	RPS25
HNRNPL	2.3e-61	-0.406905	0.377	0.85	4.49e-57	Mel79	HNRNPL
RPL37	2.56e-61	-0.601988	0.974	0.961	5e-57	Mel79	RPL37
AKAP9.1	2.6e-61	0.657845	0.933	0.686	5.09e-57	Mel79	AKAP9
PLP2	2.89e-61	0.633629	0.888	0.536	5.65e-57	Mel79	PLP2
RPL14	3.51e-61	-0.50655	0.988	0.982	6.86e-57	Mel79	RPL14
AKAP13	5.25e-61	0.870447	0.841	0.539	1.03e-56	Mel79	AKAP13
KLHL9	1.42e-60	-0.792829	0.006	0.407	2.77e-56	Mel79	KLHL9
HSP90AA1	1.53e-60	0.29908	1	0.977	2.99e-56	Mel79	HSP90AA1
LAMB2	1.54e-60	0.772713	0.874	0.581	3.01e-56	Mel79	LAMB2
FOSB	1.64e-60	1.02249	0.723	0.444	3.2e-56	Mel79	FOSB
VDAC2	2.7e-60	-1.05307	0.462	0.787	5.27e-56	Mel79	VDAC2
CNP	2.9e-60	0.59162	0.957	0.768	5.67e-56	Mel79	CNP
WBP2	3.23e-60	0.584373	0.914	0.739	6.31e-56	Mel79	WBP2
RASGRF1	3.3e-60	0.48119	0.255	0.028	6.45e-56	Mel79	RASGRF1
ATP6V0E1	3.46e-60	0.559521	0.943	0.745	6.76e-56	Mel79	ATP6V0E1
SLC38A2	4.67e-60	0.709816	0.908	0.665	9.13e-56	Mel79	SLC38A2
DYNLRB1.1	5.76e-60	0.531556	0.951	0.792	1.13e-55	Mel79	DYNLRB1
PAEP	6.04e-60	0.574568	0.428	0.093	1.18e-55	Mel79	PAEP
HEXIM1	6.13e-60	0.784583	0.77	0.444	1.2e-55	Mel79	HEXIM1
PLCB1	7.43e-60	0.771173	0.477	0.15	1.45e-55	Mel79	PLCB1
FAP	8.07e-60	0.6465	0.34	0.064	1.58e-55	Mel79	FAP
HLA-G	1.08e-59	0.478883	0.717	0.485	2.11e-55	Mel79	HLA-G
FAM3C	1.09e-59	0.797468	0.699	0.333	2.12e-55	Mel79	FAM3C
RPL32	1.17e-59	-0.510939	0.986	0.987	2.28e-55	Mel79	RPL32
DDX21	1.24e-59	-0.92657	0.185	0.609	2.43e-55	Mel79	DDX21
TLN1	2.43e-59	0.872711	0.807	0.561	4.75e-55	Mel79	TLN1
RNF157	3.23e-59	1.1026	0.752	0.586	6.3e-55	Mel79	RNF157
TMSB10	3.59e-59	0.32281	0.998	0.97	7.01e-55	Mel79	TMSB10
ARSA	4.11e-59	0.811025	0.862	0.808	8.03e-55	Mel79	ARSA
NDUFS7	4.13e-59	-0.830032	0.371	0.747	8.07e-55	Mel79	NDUFS7
RPL13	5.22e-59	-0.464694	1	0.998	1.02e-54	Mel79	RPL13
CAV1.1	6.14e-59	0.657789	0.923	0.594	1.2e-54	Mel79	CAV1
CRELD1	1.45e-58	0.927044	0.64	0.318	2.83e-54	Mel79	CRELD1
IL6ST	1.67e-58	0.794736	0.815	0.497	3.27e-54	Mel79	IL6ST
KCNQ1OT1	2.01e-58	0.321586	0.998	0.997	3.93e-54	Mel79	KCNQ1OT1
CCT3	2.22e-58	-0.684451	0.811	0.917	4.33e-54	Mel79	CCT3
CYFIP2	2.64e-58	0.851504	0.491	0.158	5.16e-54	Mel79	CYFIP2
MICALL2	2.83e-58	0.766974	0.513	0.189	5.53e-54	Mel79	MICALL2
HIST1H2BD	3.18e-58	0.653905	0.648	0.301	6.22e-54	Mel79	HIST1H2BD
MAGEA4	4.35e-58	-1.69699	0.004	0.39	8.5e-54	Mel79	MAGEA4
ARHGAP31	8.92e-58	0.957141	0.67	0.365	1.74e-53	Mel79	ARHGAP31
TRPM1	1.46e-57	-1.32103	0.112	0.527	2.86e-53	Mel79	TRPM1
XIST.1	1.5e-57	-1.54458	0.01	0.395	2.92e-53	Mel79	XIST
SAT1	2.01e-57	0.511003	0.998	0.844	3.93e-53	Mel79	SAT1
EGR3	2.23e-57	0.825632	0.493	0.16	4.36e-53	Mel79	EGR3
ATP6V1E1.1	2.4e-57	0.562826	0.908	0.698	4.69e-53	Mel79	ATP6V1E1
ZNF841	2.75e-57	1.18761	0.65	0.439	5.37e-53	Mel79	ZNF841
COX6B1	2.9e-57	-0.739395	0.749	0.875	5.66e-53	Mel79	COX6B1
ERBB3	3.62e-57	0.737474	0.919	0.655	7.08e-53	Mel79	ERBB3
TMX4	4.76e-57	0.761183	0.807	0.465	9.29e-53	Mel79	TMX4
CDH7	8.43e-57	0.487475	0.226	0.021	1.65e-52	Mel79	CDH7
FASN	8.57e-57	0.905028	0.794	0.585	1.67e-52	Mel79	FASN
GRK3	9.81e-57	-0.776611	0.193	0.621	1.91e-52	Mel79	GRK3
LYPLA1	1.07e-56	-0.979704	0.381	0.72	2.09e-52	Mel79	LYPLA1
POLR1D	4.11e-56	-0.891484	0.395	0.739	8.02e-52	Mel79	POLR1D
PLEKHM1P1	4.6e-56	0.930773	0.585	0.265	8.98e-52	Mel79	PLEKHM1P1
AHNAK2	4.7e-56	0.871092	0.574	0.213	9.18e-52	Mel79	AHNAK2
CYB5R3	5.49e-56	0.512195	0.949	0.892	1.07e-51	Mel79	CYB5R3
PER1	1.36e-55	0.810882	0.678	0.397	2.66e-51	Mel79	PER1
CARD16	1.57e-55	0.483091	0.515	0.173	3.06e-51	Mel79	CARD16
USP6NL	1.89e-55	0.784666	0.55	0.218	3.68e-51	Mel79	USP6NL
TPM4	1.98e-55	-1.07929	0.519	0.792	3.86e-51	Mel79	TPM4
ETV1	4.43e-55	-0.81786	0.006	0.378	8.66e-51	Mel79	ETV1
ISCU	5.73e-55	0.604734	0.886	0.661	1.12e-50	Mel79	ISCU
LOXL4.1	8.44e-55	0.858669	0.725	0.35	1.65e-50	Mel79	LOXL4
RSL1D1	9.04e-55	-0.752153	0.835	0.95	1.77e-50	Mel79	RSL1D1
TUBB	1.04e-54	-0.607113	0.91	0.942	2.03e-50	Mel79	TUBB
NUPR1	1.21e-54	-0.908387	0.004	0.374	2.36e-50	Mel79	NUPR1
CNOT9	1.23e-54	-0.934287	0.436	0.752	2.39e-50	Mel79	CNOT9
TP53TG3	1.54e-54	0.335035	0.303	0.055	3.01e-50	Mel79	TP53TG3
TP53TG3B	1.54e-54	0.335035	0.303	0.055	3.01e-50	Mel79	TP53TG3B
SPTAN1	2.32e-54	0.761434	0.821	0.531	4.53e-50	Mel79	SPTAN1
NREP	2.69e-54	-1.19527	0.008	0.377	5.26e-50	Mel79	NREP
HNRNPH1	2.85e-54	-0.656797	0.943	0.943	5.57e-50	Mel79	HNRNPH1
CADM1	3.4e-54	-1.14923	0.024	0.403	6.64e-50	Mel79	CADM1
SNAI2	3.8e-54	-1.3223	0.106	0.491	7.42e-50	Mel79	SNAI2
FCGR2A	7.94e-54	0.77366	0.717	0.394	1.55e-49	Mel79	FCGR2A
NRN1	8.45e-54	-0.919377	0.01	0.377	1.65e-49	Mel79	NRN1
ACTN1.1	1.06e-53	0.717166	0.872	0.593	2.06e-49	Mel79	ACTN1
UCK2	1.13e-53	-0.766465	0.149	0.551	2.21e-49	Mel79	UCK2
SLC16A3	1.14e-53	0.828542	0.519	0.2	2.23e-49	Mel79	SLC16A3
SLC7A5	1.24e-53	0.738473	0.853	0.514	2.42e-49	Mel79	SLC7A5
C1QB	1.48e-53	0.650069	0.287	0.048	2.9e-49	Mel79	C1QB
CELSR2	1.93e-53	0.877458	0.658	0.334	3.76e-49	Mel79	CELSR2
LGMN	2.69e-53	0.916873	0.786	0.685	5.26e-49	Mel79	LGMN
FAT1	2.86e-53	0.779183	0.513	0.191	5.58e-49	Mel79	FAT1
C6orf48	3.32e-53	-0.931915	0.587	0.816	6.48e-49	Mel79	C6orf48
TP53TG3C	3.87e-53	0.45539	0.338	0.078	7.56e-49	Mel79	TP53TG3C
TYMS	4.29e-53	-1.02758	0.033	0.407	8.38e-49	Mel79	TYMS
QPCT	4.44e-53	0.607743	0.896	0.458	8.67e-49	Mel79	QPCT
HMGB1	4.65e-53	-0.640598	0.935	0.952	9.09e-49	Mel79	HMGB1
ELK3	5.38e-53	0.714048	0.58	0.265	1.05e-48	Mel79	ELK3
PTPRK	6.51e-53	0.821987	0.497	0.193	1.27e-48	Mel79	PTPRK
VAMP8	1e-52	0.559427	0.676	0.325	1.95e-48	Mel79	VAMP8
RRP15	1.03e-52	-0.748605	0.601	0.883	2.01e-48	Mel79	RRP15
ENO1	1.76e-52	-0.496583	0.965	0.977	3.44e-48	Mel79	ENO1
KLF4	2.27e-52	0.879495	0.511	0.205	4.44e-48	Mel79	KLF4
MRPL4	2.57e-52	-0.668609	0.222	0.639	5.02e-48	Mel79	MRPL4
LIF	2.65e-52	0.980916	0.314	0.066	5.17e-48	Mel79	LIF
DDX39A	3e-52	-0.956782	0.21	0.599	5.85e-48	Mel79	DDX39A
MTRNR2L7	3e-52	0.563838	0.786	0.708	5.87e-48	Mel79	MTRNR2L7
LSM14A	3.37e-52	-0.755473	0.289	0.702	6.58e-48	Mel79	LSM14A
ATP2B4	4.25e-52	0.79174	0.807	0.511	8.31e-48	Mel79	ATP2B4
ZFAS1.1	5.66e-52	-0.786538	0.741	0.869	1.11e-47	Mel79	ZFAS1
ACSL1	6.25e-52	0.866832	0.611	0.288	1.22e-47	Mel79	ACSL1
RPL41	6.58e-52	-0.380566	1	1	1.29e-47	Mel79	RPL41
CNRIP1	6.71e-52	-0.898845	0.002	0.356	1.31e-47	Mel79	CNRIP1
MAEL	8.22e-52	0.441832	0.373	0.079	1.61e-47	Mel79	MAEL
ATRAID	8.38e-52	0.548726	0.9	0.675	1.64e-47	Mel79	ATRAID
RTP4	8.61e-52	0.609633	0.473	0.158	1.68e-47	Mel79	RTP4
TIMM44	1.45e-51	-0.705987	0.155	0.559	2.83e-47	Mel79	TIMM44
ITPR2	1.77e-51	0.843222	0.585	0.275	3.46e-47	Mel79	ITPR2
SLC22A4	1.78e-51	0.688137	0.253	0.038	3.48e-47	Mel79	SLC22A4
TOB2	1.8e-51	0.797629	0.688	0.41	3.52e-47	Mel79	TOB2
RPL17	2.86e-51	-0.48383	0.994	0.986	5.58e-47	Mel79	RPL17
FXYD3	5.09e-51	0.566199	0.782	0.374	9.95e-47	Mel79	FXYD3
RPL30	5.57e-51	-0.503466	0.994	0.987	1.09e-46	Mel79	RPL30
TYRP1	5.9e-51	-2.0771	0.033	0.386	1.15e-46	Mel79	TYRP1
PRKAR1A	7e-51	0.426006	0.976	0.877	1.37e-46	Mel79	PRKAR1A
IKZF2	8.47e-51	0.463095	0.238	0.031	1.65e-46	Mel79	IKZF2
FARSA	1.06e-50	-1.0145	0.293	0.644	2.06e-46	Mel79	FARSA
FADS3	1.23e-50	0.653262	0.456	0.162	2.4e-46	Mel79	FADS3
STRAP	1.41e-50	-0.848444	0.572	0.815	2.76e-46	Mel79	STRAP
JUNB	1.55e-50	0.900457	0.786	0.587	3.03e-46	Mel79	JUNB
MRPS6	1.8e-50	0.531688	0.921	0.715	3.51e-46	Mel79	MRPS6
BCL2L13	1.89e-50	0.764848	0.78	0.522	3.7e-46	Mel79	BCL2L13
GTF2F1	2.04e-50	-0.859605	0.236	0.628	3.98e-46	Mel79	GTF2F1
IMPDH2	2.1e-50	-0.868653	0.633	0.849	4.09e-46	Mel79	IMPDH2
RAB5B	2.52e-50	0.666317	0.868	0.745	4.92e-46	Mel79	RAB5B
SERPINI1	6.92e-50	0.795067	0.442	0.146	1.35e-45	Mel79	SERPINI1
TSPAN7.1	7.18e-50	0.820571	0.556	0.219	1.4e-45	Mel79	TSPAN7
GNL3	1.82e-49	-0.877691	0.44	0.74	3.55e-45	Mel79	GNL3
SNRPD2	2.26e-49	-0.699004	0.784	0.888	4.42e-45	Mel79	SNRPD2
EEF1B2	2.28e-49	-0.648175	0.9	0.925	4.45e-45	Mel79	EEF1B2
RPS3A	2.31e-49	-0.446671	0.994	0.994	4.51e-45	Mel79	RPS3A
AFAP1L2	3.08e-49	0.837493	0.536	0.221	6.01e-45	Mel79	AFAP1L2
PFKP	3.5e-49	0.767957	0.688	0.363	6.84e-45	Mel79	PFKP
RAB27A	3.59e-49	0.641068	0.921	0.861	7.02e-45	Mel79	RAB27A
MAGEC1	4.35e-49	-0.908693	0.006	0.347	8.49e-45	Mel79	MAGEC1
SMARCA4	5.91e-49	-0.809157	0.277	0.631	1.15e-44	Mel79	SMARCA4
ERC1	6.17e-49	0.849773	0.768	0.537	1.2e-44	Mel79	ERC1
PTK7	6.43e-49	-0.71808	0.043	0.407	1.26e-44	Mel79	PTK7
USP53	7.36e-49	0.757126	0.574	0.262	1.44e-44	Mel79	USP53
SERBP1.1	8.2e-49	-0.654238	0.813	0.914	1.6e-44	Mel79	SERBP1
ATP5F1B	8.7e-49	-0.551291	0.864	0.922	1.7e-44	Mel79	ATP5F1B
CYC1	1.09e-48	-0.856288	0.556	0.806	2.13e-44	Mel79	CYC1
VASN	1.87e-48	0.583642	0.365	0.099	3.65e-44	Mel79	VASN
TSPAN3.1	1.98e-48	0.426772	0.937	0.809	3.87e-44	Mel79	TSPAN3
LARGE1	2.25e-48	0.618268	0.411	0.132	4.39e-44	Mel79	LARGE1
WEE1	2.7e-48	0.880675	0.58	0.288	5.28e-44	Mel79	WEE1
NONO.1	3.22e-48	-0.59509	0.888	0.938	6.29e-44	Mel79	NONO
PDIA3	3.34e-48	0.412607	0.967	0.83	6.52e-44	Mel79	PDIA3
TMEM168	3.65e-48	-0.57049	0.006	0.344	7.14e-44	Mel79	TMEM168
GRWD1	4.1e-48	-0.837192	0.226	0.609	8e-44	Mel79	GRWD1
RGPD5	4.54e-48	0.79772	0.715	0.466	8.87e-44	Mel79	RGPD5
ATP6V0E2	6.11e-48	0.678582	0.731	0.425	1.19e-43	Mel79	ATP6V0E2
SIRPA	6.71e-48	0.75187	0.711	0.426	1.31e-43	Mel79	SIRPA
GLCE	6.89e-48	0.913552	0.605	0.327	1.35e-43	Mel79	GLCE
MAP3K13	8.91e-48	-0.668583	0.582	0.867	1.74e-43	Mel79	MAP3K13
SSX2	1.27e-47	0.352443	0.316	0.066	2.48e-43	Mel79	SSX2
ATP5F1D	1.27e-47	-0.730449	0.527	0.804	2.49e-43	Mel79	ATP5F1D
NDUFS2	1.47e-47	-0.856143	0.499	0.795	2.88e-43	Mel79	NDUFS2
SLC7A8	1.54e-47	0.611556	0.756	0.35	3e-43	Mel79	SLC7A8
VAMP5	1.99e-47	-0.689597	0.026	0.365	3.9e-43	Mel79	VAMP5
LY96	2.34e-47	0.546915	0.587	0.267	4.56e-43	Mel79	LY96
CITED1	2.7e-47	0.488324	0.424	0.135	5.28e-43	Mel79	CITED1
SRM	3.56e-47	-0.634502	0.104	0.474	6.96e-43	Mel79	SRM
PFDN2.1	3.74e-47	-0.743624	0.538	0.798	7.3e-43	Mel79	PFDN2
NEK9	4.04e-47	0.79389	0.727	0.484	7.89e-43	Mel79	NEK9
RPS27A	4.15e-47	-0.444425	1	0.99	8.11e-43	Mel79	RPS27A
DAP3	4.65e-47	-0.806592	0.58	0.83	9.09e-43	Mel79	DAP3
GNPTG	5.06e-47	0.532188	0.855	0.615	9.89e-43	Mel79	GNPTG
PAICS	6.17e-47	-0.803558	0.672	0.886	1.21e-42	Mel79	PAICS
SEMA3B.1	6.92e-47	0.84848	0.601	0.272	1.35e-42	Mel79	SEMA3B
CCDC124	7.56e-47	-0.578603	0.318	0.72	1.48e-42	Mel79	CCDC124
HDGFL3	7.73e-47	-0.493865	0.004	0.331	1.51e-42	Mel79	HDGFL3
LSM4	8.65e-47	-0.840426	0.44	0.745	1.69e-42	Mel79	LSM4
CA14	8.79e-47	-1.08713	0.071	0.421	1.72e-42	Mel79	CA14
RPS3	1.04e-46	-0.455537	0.996	0.987	2.03e-42	Mel79	RPS3
BTG1	1.35e-46	0.699597	0.758	0.512	2.63e-42	Mel79	BTG1
G6PD	1.89e-46	0.740057	0.631	0.372	3.69e-42	Mel79	G6PD
AHCY	1.94e-46	-0.895076	0.507	0.773	3.79e-42	Mel79	AHCY
SPINT1	2.39e-46	0.79112	0.34	0.091	4.67e-42	Mel79	SPINT1
ACAT1	2.58e-46	-0.796875	0.159	0.54	5.03e-42	Mel79	ACAT1
SYNGR2	2.63e-46	0.667751	0.743	0.451	5.13e-42	Mel79	SYNGR2
NRXN3	2.94e-46	1.06825	0.631	0.494	5.75e-42	Mel79	NRXN3
GARS	3.23e-46	-0.919951	0.338	0.68	6.31e-42	Mel79	GARS
DDB1	4.84e-46	0.610188	0.884	0.72	9.46e-42	Mel79	DDB1
ECH1	5.44e-46	-0.840724	0.436	0.758	1.06e-41	Mel79	ECH1
TMBIM4	6.66e-46	0.498955	0.929	0.814	1.3e-41	Mel79	TMBIM4
SLC2A3	6.86e-46	0.782578	0.768	0.511	1.34e-41	Mel79	SLC2A3
EIF3I.1	8.18e-46	-0.692517	0.798	0.941	1.6e-41	Mel79	EIF3I
MTAP	9.85e-46	-0.655701	0.312	0.696	1.92e-41	Mel79	MTAP
MLLT1	1.05e-45	-0.421018	0.077	0.444	2.05e-41	Mel79	MLLT1
CDC37	1.11e-45	-0.762464	0.599	0.823	2.16e-41	Mel79	CDC37
TOB1	1.77e-45	0.671491	0.859	0.681	3.46e-41	Mel79	TOB1
BACE2	2.09e-45	0.657271	0.782	0.513	4.09e-41	Mel79	BACE2
ZDHHC2	2.4e-45	0.296388	0.283	0.057	4.69e-41	Mel79	ZDHHC2
DARS	2.5e-45	-0.85395	0.432	0.752	4.88e-41	Mel79	DARS
CCT4	2.81e-45	-0.78682	0.631	0.829	5.49e-41	Mel79	CCT4
C19orf48	3.13e-45	-0.948536	0.185	0.543	6.11e-41	Mel79	C19orf48
SPTBN1.1	3.38e-45	0.557892	0.931	0.739	6.6e-41	Mel79	SPTBN1
EEF1D	3.43e-45	-0.624346	0.898	0.949	6.7e-41	Mel79	EEF1D
PTP4A3	3.46e-45	-0.640083	0.004	0.322	6.75e-41	Mel79	PTP4A3
AP2S1	3.61e-45	-0.74754	0.534	0.811	7.06e-41	Mel79	AP2S1
ACTB	3.75e-45	-0.40475	0.996	0.996	7.33e-41	Mel79	ACTB
FAM92A	3.91e-45	-0.705181	0.1	0.452	7.64e-41	Mel79	FAM92A
CHRM3	4.51e-45	0.558639	0.906	0.808	8.81e-41	Mel79	CHRM3
KTN1	5.27e-45	0.568938	0.866	0.645	1.03e-40	Mel79	KTN1
NDUFA13	5.51e-45	-0.619095	0.823	0.889	1.08e-40	Mel79	NDUFA13
TNS1	5.93e-45	-1.09019	0.051	0.387	1.16e-40	Mel79	TNS1
FIBCD1	5.98e-45	0.333957	0.145	0.006	1.17e-40	Mel79	FIBCD1
UCN2	7.12e-45	0.954086	0.326	0.084	1.39e-40	Mel79	UCN2
CAPG	7.88e-45	0.4516	0.731	0.299	1.54e-40	Mel79	CAPG
EIF3E	1.02e-44	-0.678771	0.868	0.92	2e-40	Mel79	EIF3E
CELF2	1.42e-44	0.579385	0.886	0.558	2.78e-40	Mel79	CELF2
CREB5.1	1.51e-44	0.560005	0.509	0.212	2.94e-40	Mel79	CREB5
ITPR3	1.56e-44	0.779055	0.587	0.287	3.04e-40	Mel79	ITPR3
PHB2	1.67e-44	-0.771127	0.623	0.838	3.27e-40	Mel79	PHB2
ILF3	1.69e-44	-0.687562	0.64	0.831	3.3e-40	Mel79	ILF3
TIAM1	1.97e-44	0.739886	0.55	0.247	3.84e-40	Mel79	TIAM1
SHISA9	2.41e-44	0.402869	0.986	0.943	4.7e-40	Mel79	SHISA9
CDKN2A	2.64e-44	-0.635344	0	0.31	5.16e-40	Mel79	CDKN2A
DDIT3	3.22e-44	0.795663	0.717	0.471	6.29e-40	Mel79	DDIT3
C4orf48	3.59e-44	0.420962	0.754	0.527	7.01e-40	Mel79	C4orf48
SYPL1.1	5.13e-44	0.589085	0.859	0.63	1e-39	Mel79	SYPL1
PPP4R2	6.67e-44	0.546431	0.607	0.337	1.3e-39	Mel79	PPP4R2
FSCN1	6.73e-44	-0.387221	0.071	0.427	1.31e-39	Mel79	FSCN1
UPP1	7.13e-44	0.612291	0.743	0.419	1.39e-39	Mel79	UPP1
CLIP1	7.28e-44	0.713346	0.699	0.419	1.42e-39	Mel79	CLIP1
PSMC4	7.79e-44	-0.920104	0.326	0.66	1.52e-39	Mel79	PSMC4
RPS23	8.5e-44	-0.464377	0.994	0.982	1.66e-39	Mel79	RPS23
MAF	8.92e-44	0.50112	0.552	0.252	1.74e-39	Mel79	MAF
TPP2	1.33e-43	-0.601528	0.196	0.574	2.6e-39	Mel79	TPP2
APLP2	1.36e-43	0.596995	0.853	0.607	2.65e-39	Mel79	APLP2
TUFM	1.54e-43	-0.738431	0.633	0.811	3.01e-39	Mel79	TUFM
DOCK10	1.59e-43	0.775081	0.607	0.321	3.1e-39	Mel79	DOCK10
SRSF5	1.62e-43	0.451709	0.961	0.804	3.15e-39	Mel79	SRSF5
RUNX1	1.7e-43	0.509549	0.456	0.173	3.33e-39	Mel79	RUNX1
PGAM1	1.76e-43	-0.847006	0.605	0.82	3.44e-39	Mel79	PGAM1
BAG1	2.61e-43	-0.387137	0.153	0.544	5.1e-39	Mel79	BAG1
TRIM28	3.4e-43	-0.684971	0.134	0.494	6.64e-39	Mel79	TRIM28
ZKSCAN1	4.06e-43	0.577343	0.921	0.829	7.93e-39	Mel79	ZKSCAN1
RNF2	4.54e-43	-0.757668	0.265	0.639	8.86e-39	Mel79	RNF2
MCL1	6.91e-43	0.747683	0.782	0.59	1.35e-38	Mel79	MCL1
CPVL	7.45e-43	0.652033	0.67	0.342	1.45e-38	Mel79	CPVL
DUSP4	7.46e-43	0.611101	0.886	0.625	1.46e-38	Mel79	DUSP4
DDX49	8.01e-43	-0.866411	0.161	0.516	1.56e-38	Mel79	DDX49
CPEB2	9.22e-43	0.681813	0.595	0.309	1.8e-38	Mel79	CPEB2
TJP1	9.32e-43	0.660376	0.76	0.506	1.82e-38	Mel79	TJP1
PAN3	9.58e-43	-0.710811	0.234	0.593	1.87e-38	Mel79	PAN3
SLC25A6	9.65e-43	-0.487838	0.967	0.972	1.88e-38	Mel79	SLC25A6
RPL31	1.07e-42	-0.419026	0.994	0.983	2.09e-38	Mel79	RPL31
SERPINE1	1.18e-42	0.979759	0.46	0.199	2.31e-38	Mel79	SERPINE1
NOSIP	2.14e-42	-0.760492	0.165	0.524	4.17e-38	Mel79	NOSIP
CALU.1	2.38e-42	0.470762	0.955	0.82	4.64e-38	Mel79	CALU
PKNOX2	2.69e-42	-0.460646	0.053	0.384	5.25e-38	Mel79	PKNOX2
CHST11	2.73e-42	0.736436	0.576	0.296	5.32e-38	Mel79	CHST11
USP22	2.83e-42	-0.757481	0.603	0.834	5.52e-38	Mel79	USP22
OSTM1	2.92e-42	0.663561	0.825	0.668	5.7e-38	Mel79	OSTM1
PPP2R1A	3.63e-42	-0.769232	0.548	0.812	7.08e-38	Mel79	PPP2R1A
SHROOM2	3.8e-42	0.816795	0.489	0.212	7.43e-38	Mel79	SHROOM2
COL1A2	3.98e-42	-1.47169	0.002	0.3	7.77e-38	Mel79	COL1A2
FAM32A	4.95e-42	-0.846083	0.324	0.665	9.67e-38	Mel79	FAM32A
NMRK1	5.54e-42	0.643356	0.462	0.185	1.08e-37	Mel79	NMRK1
PSMB9	5.69e-42	0.681448	0.629	0.344	1.11e-37	Mel79	PSMB9
ATL1	1.06e-41	0.574108	0.281	0.064	2.07e-37	Mel79	ATL1
CTPS1	1.08e-41	-0.806445	0.1	0.437	2.1e-37	Mel79	CTPS1
RASSF3	1.13e-41	-0.501833	0.253	0.633	2.21e-37	Mel79	RASSF3
ABCB5	1.29e-41	0.920175	0.725	0.604	2.53e-37	Mel79	ABCB5
MGST2.1	1.54e-41	-0.456551	0.006	0.304	3.02e-37	Mel79	MGST2
RSRP1	1.74e-41	0.667483	0.67	0.407	3.39e-37	Mel79	RSRP1
GDF15	1.98e-41	0.713462	0.752	0.43	3.87e-37	Mel79	GDF15
SDC4	2.02e-41	0.776928	0.723	0.5	3.95e-37	Mel79	SDC4
CLPP	2.42e-41	-0.727608	0.22	0.573	4.73e-37	Mel79	CLPP
CCPG1	3.81e-41	0.743409	0.729	0.536	7.43e-37	Mel79	CCPG1
WSB2	4.07e-41	-0.492811	0.236	0.622	7.95e-37	Mel79	WSB2
LONP1	4.57e-41	-0.659019	0.092	0.437	8.92e-37	Mel79	LONP1
LDHA	4.73e-41	-0.481971	0.933	0.969	9.24e-37	Mel79	LDHA
UGDH-AS1	4.89e-41	0.311065	0.996	0.977	9.55e-37	Mel79	UGDH-AS1
ANKRD20A9P	5.13e-41	0.401499	0.976	0.968	1e-36	Mel79	ANKRD20A9P
BOK	5.6e-41	0.571227	0.348	0.1	1.09e-36	Mel79	BOK
AP2B1	5.85e-41	0.593358	0.853	0.683	1.14e-36	Mel79	AP2B1
MOK	5.91e-41	0.535796	0.837	0.638	1.15e-36	Mel79	MOK
PLEKHA4	6.1e-41	0.494441	0.57	0.29	1.19e-36	Mel79	PLEKHA4
CDCA7	6.25e-41	-0.723175	0.012	0.308	1.22e-36	Mel79	CDCA7
SLC3A2	6.81e-41	0.526006	0.933	0.73	1.33e-36	Mel79	SLC3A2
MLLT11	7.01e-41	-0.874434	0.071	0.393	1.37e-36	Mel79	MLLT11
EXOSC5	7.06e-41	-0.739307	0.147	0.492	1.38e-36	Mel79	EXOSC5
DDIT4	7.51e-41	0.57206	0.902	0.666	1.47e-36	Mel79	DDIT4
BIN3	9.16e-41	0.707898	0.66	0.379	1.79e-36	Mel79	BIN3
MRPS12	1.05e-40	-0.723104	0.177	0.529	2.04e-36	Mel79	MRPS12
WHRN	1.1e-40	0.478303	0.527	0.242	2.15e-36	Mel79	WHRN
ALDH1A3	1.12e-40	-1.27241	0.006	0.298	2.19e-36	Mel79	ALDH1A3
LMNB2	1.35e-40	-0.590862	0.047	0.365	2.63e-36	Mel79	LMNB2
MT1E	1.49e-40	0.712936	0.57	0.3	2.92e-36	Mel79	MT1E
PCLAF	2.11e-40	-0.77559	0.204	0.558	4.13e-36	Mel79	PCLAF
GTF3A	2.37e-40	-0.82863	0.462	0.736	4.63e-36	Mel79	GTF3A
MAFF	2.47e-40	0.811933	0.723	0.608	4.82e-36	Mel79	MAFF
GPNMB	2.79e-40	0.465954	0.971	0.728	5.45e-36	Mel79	GPNMB
APOBEC3G	3.2e-40	0.643185	0.438	0.168	6.24e-36	Mel79	APOBEC3G
ITGB1	3.42e-40	0.563678	0.898	0.708	6.68e-36	Mel79	ITGB1
XKR3	3.47e-40	0.261619	0.126	0.004	6.78e-36	Mel79	XKR3
TTC8	3.86e-40	0.720774	0.515	0.235	7.54e-36	Mel79	TTC8
TMEM109	4.1e-40	0.649332	0.784	0.576	8e-36	Mel79	TMEM109
EPDR1	4.92e-40	0.716096	0.393	0.136	9.61e-36	Mel79	EPDR1
ORMDL3	4.92e-40	0.721904	0.479	0.214	9.61e-36	Mel79	ORMDL3
PMEL	5.34e-40	0.613473	0.986	0.621	1.04e-35	Mel79	PMEL
VPS13A	5.35e-40	0.669819	0.58	0.316	1.04e-35	Mel79	VPS13A
NDUFA11	6.32e-40	-0.601661	0.749	0.88	1.23e-35	Mel79	NDUFA11
PLEKHJ1	6.65e-40	-0.692651	0.177	0.529	1.3e-35	Mel79	PLEKHJ1
PSMD8	6.74e-40	-0.647353	0.719	0.867	1.32e-35	Mel79	PSMD8
SUCLG2	8.51e-40	-0.828292	0.21	0.55	1.66e-35	Mel79	SUCLG2
PLEKHM1	8.58e-40	0.741121	0.605	0.354	1.68e-35	Mel79	PLEKHM1
CD164	8.59e-40	0.511177	0.888	0.715	1.68e-35	Mel79	CD164
ITPK1	8.72e-40	0.698778	0.807	0.749	1.7e-35	Mel79	ITPK1
MRPL37	9.09e-40	-0.808065	0.415	0.7	1.77e-35	Mel79	MRPL37
MSANTD4	9.29e-40	-0.640292	0.018	0.315	1.82e-35	Mel79	MSANTD4
PSMD4	1.13e-39	-0.687668	0.682	0.856	2.22e-35	Mel79	PSMD4
COL9A3	1.3e-39	0.464084	0.383	0.127	2.53e-35	Mel79	COL9A3
DYNC1H1	1.5e-39	0.573022	0.874	0.669	2.93e-35	Mel79	DYNC1H1
SF3A1	1.68e-39	0.527459	0.857	0.704	3.29e-35	Mel79	SF3A1
NUP62	1.7e-39	-0.708435	0.312	0.661	3.32e-35	Mel79	NUP62
KIF17	1.87e-39	-0.748232	0	0.282	3.65e-35	Mel79	KIF17
ZNF485	2.16e-39	0.353077	0.399	0.143	4.21e-35	Mel79	ZNF485
IRF4	3.31e-39	0.641756	0.66	0.354	6.46e-35	Mel79	IRF4
PTPN13	3.36e-39	0.703264	0.515	0.242	6.57e-35	Mel79	PTPN13
POLD2	3.55e-39	-0.828775	0.448	0.723	6.93e-35	Mel79	POLD2
MARCKSL1	3.63e-39	-0.721585	0.363	0.694	7.08e-35	Mel79	MARCKSL1
NINL	3.63e-39	-0.460169	0.033	0.339	7.1e-35	Mel79	NINL
RPL35A	3.8e-39	-0.454309	0.984	0.972	7.43e-35	Mel79	RPL35A
GPATCH4	3.96e-39	-0.722701	0.303	0.64	7.73e-35	Mel79	GPATCH4
DGLUCY	4.26e-39	0.665848	0.479	0.207	8.31e-35	Mel79	DGLUCY
ADPRHL1	4.37e-39	0.369151	0.189	0.026	8.53e-35	Mel79	ADPRHL1
ATP5F1A	5.41e-39	-0.532423	0.833	0.895	1.06e-34	Mel79	ATP5F1A
CSGALNACT1	5.56e-39	0.70745	0.599	0.305	1.08e-34	Mel79	CSGALNACT1
RPL5	6.5e-39	-0.434221	0.994	0.992	1.27e-34	Mel79	RPL5
BRD2	7.28e-39	0.596783	0.874	0.735	1.42e-34	Mel79	BRD2
SLC2A13	7.99e-39	0.550174	0.375	0.133	1.56e-34	Mel79	SLC2A13
TSR1	9.31e-39	-0.740594	0.261	0.604	1.82e-34	Mel79	TSR1
ADAMTS1	1e-38	-0.749638	0.008	0.292	1.96e-34	Mel79	ADAMTS1
H3F3A	1.01e-38	-0.913111	0.314	0.673	1.97e-34	Mel79	H3F3A
JPT1	1.12e-38	-0.884843	0.242	0.55	2.19e-34	Mel79	JPT1
SHC1	1.14e-38	0.482731	0.923	0.809	2.22e-34	Mel79	SHC1
DLGAP1	1.24e-38	0.613809	0.444	0.173	2.43e-34	Mel79	DLGAP1
ELOF1	1.29e-38	-0.624371	0.253	0.596	2.53e-34	Mel79	ELOF1
NCL	1.32e-38	-0.431401	0.949	0.942	2.57e-34	Mel79	NCL
MRPL15	1.47e-38	-0.830001	0.365	0.666	2.88e-34	Mel79	MRPL15
MAZ	1.65e-38	-0.592888	0.305	0.65	3.23e-34	Mel79	MAZ
TRO	2.4e-38	-0.644309	0.004	0.282	4.7e-34	Mel79	TRO
CNDP2	3e-38	0.595403	0.811	0.662	5.86e-34	Mel79	CNDP2
CTBS	3.14e-38	-0.573299	0.047	0.352	6.13e-34	Mel79	CTBS
RPL22	3.23e-38	-0.573637	0.953	0.956	6.3e-34	Mel79	RPL22
SEMA5A.1	3.71e-38	-0.640295	0.191	0.534	7.25e-34	Mel79	SEMA5A
MYBBP1A	3.86e-38	-0.636521	0.134	0.471	7.53e-34	Mel79	MYBBP1A
TARS	4.03e-38	-0.826078	0.34	0.65	7.88e-34	Mel79	TARS
TOP1MT	4.29e-38	-0.803834	0.177	0.507	8.37e-34	Mel79	TOP1MT
RAB17	4.3e-38	0.634123	0.601	0.319	8.4e-34	Mel79	RAB17
CCT2	4.41e-38	-0.774448	0.601	0.807	8.62e-34	Mel79	CCT2
CYTH3	4.41e-38	0.690958	0.631	0.358	8.62e-34	Mel79	CYTH3
ZNF146	5.36e-38	-0.707723	0.236	0.583	1.05e-33	Mel79	ZNF146
STAT2	5.82e-38	0.50142	0.955	0.875	1.14e-33	Mel79	STAT2
BFSP1	6.74e-38	0.563165	0.324	0.097	1.32e-33	Mel79	BFSP1
HNRNPUL1	6.79e-38	-0.429032	0.314	0.681	1.33e-33	Mel79	HNRNPUL1
SOD1	7.12e-38	0.302677	0.988	0.894	1.39e-33	Mel79	SOD1
ARHGEF6	7.38e-38	-0.36014	0.045	0.35	1.44e-33	Mel79	ARHGEF6
ARPC5	8.3e-38	-0.66806	0.69	0.841	1.62e-33	Mel79	ARPC5
MBP	1.12e-37	0.555653	0.88	0.529	2.18e-33	Mel79	MBP
CDKN1A	1.18e-37	0.699051	0.615	0.333	2.31e-33	Mel79	CDKN1A
GOLGB1	1.26e-37	0.603861	0.821	0.57	2.46e-33	Mel79	GOLGB1
C17orf75	1.6e-37	0.46743	0.927	0.909	3.13e-33	Mel79	C17orf75
GPX7	1.69e-37	-0.492915	0.004	0.277	3.3e-33	Mel79	GPX7
CENPF	1.99e-37	-0.897885	0.059	0.358	3.89e-33	Mel79	CENPF
NID1	2.22e-37	-0.715493	0.116	0.44	4.34e-33	Mel79	NID1
ACTN4	2.37e-37	0.531317	0.866	0.688	4.64e-33	Mel79	ACTN4
SRPX	2.66e-37	0.60115	0.715	0.42	5.19e-33	Mel79	SRPX
IER3	2.91e-37	0.698935	0.709	0.433	5.68e-33	Mel79	IER3
MPZL1	2.99e-37	-0.81136	0.253	0.574	5.84e-33	Mel79	MPZL1
ASAP1	3.49e-37	-0.69596	0.35	0.664	6.81e-33	Mel79	ASAP1
TSPAN31	4.67e-37	0.66501	0.707	0.523	9.13e-33	Mel79	TSPAN31
CSNK1D	4.73e-37	0.608248	0.762	0.561	9.23e-33	Mel79	CSNK1D
ERAP1	4.84e-37	0.656447	0.585	0.303	9.46e-33	Mel79	ERAP1
PNISR	4.97e-37	0.558404	0.864	0.643	9.7e-33	Mel79	PNISR
RPLP1	5e-37	-0.354117	1	0.999	9.77e-33	Mel79	RPLP1
MRPL44	6.15e-37	-0.6674	0.458	0.789	1.2e-32	Mel79	MRPL44
YIF1B	6.4e-37	-0.666594	0.218	0.551	1.25e-32	Mel79	YIF1B
NAALADL2	6.88e-37	0.401181	0.236	0.049	1.34e-32	Mel79	NAALADL2
MGP.1	6.89e-37	-1.05317	0.008	0.278	1.35e-32	Mel79	MGP
EIF2S2	7.54e-37	-0.692754	0.617	0.842	1.47e-32	Mel79	EIF2S2
RPL12	8.84e-37	-0.494165	0.99	0.976	1.73e-32	Mel79	RPL12
DMXL2	9.25e-37	0.770771	0.623	0.377	1.81e-32	Mel79	DMXL2
BOP1	1.08e-36	-0.65179	0.067	0.373	2.11e-32	Mel79	BOP1
SORD	1.18e-36	-0.733249	0.183	0.509	2.3e-32	Mel79	SORD
MID1	1.22e-36	-0.659635	0.014	0.29	2.39e-32	Mel79	MID1
TFCP2	1.34e-36	-0.514668	0.016	0.288	2.62e-32	Mel79	TFCP2
ATF3	1.37e-36	1.01489	0.428	0.185	2.67e-32	Mel79	ATF3
GBA	1.72e-36	0.565786	0.798	0.563	3.36e-32	Mel79	GBA
RAB34	1.75e-36	0.530262	0.766	0.525	3.42e-32	Mel79	RAB34
HTATIP2	1.75e-36	0.640619	0.493	0.235	3.43e-32	Mel79	HTATIP2
ODF3B	1.76e-36	0.311747	0.33	0.104	3.45e-32	Mel79	ODF3B
FAM210A	1.83e-36	-0.63665	0.387	0.74	3.57e-32	Mel79	FAM210A
TMOD2	1.86e-36	-0.362701	0.204	0.568	3.63e-32	Mel79	TMOD2
BCAN	1.93e-36	-1.46736	0.147	0.424	3.77e-32	Mel79	BCAN
HSPD1	2.03e-36	-0.491362	0.925	0.945	3.96e-32	Mel79	HSPD1
TMED9	2.04e-36	0.51696	0.862	0.662	3.97e-32	Mel79	TMED9
PAFAH1B3	2.09e-36	-0.763114	0.277	0.589	4.08e-32	Mel79	PAFAH1B3
TIMM17A	2.31e-36	-0.705377	0.399	0.699	4.51e-32	Mel79	TIMM17A
PLK3	2.55e-36	0.689633	0.454	0.195	4.98e-32	Mel79	PLK3
RPL15	2.58e-36	-0.376782	1	0.999	5.05e-32	Mel79	RPL15
HEXA	3.01e-36	0.48283	0.874	0.703	5.88e-32	Mel79	HEXA
PPP1CB	3.15e-36	-0.624346	0.829	0.911	6.15e-32	Mel79	PPP1CB
SNHG15	3.59e-36	-0.583806	0.163	0.478	7.01e-32	Mel79	SNHG15
LMBRD1	3.81e-36	0.592014	0.58	0.324	7.44e-32	Mel79	LMBRD1
CDC42EP1	4.32e-36	-0.299669	0.006	0.272	8.44e-32	Mel79	CDC42EP1
SF3B4	4.4e-36	-0.519297	0.385	0.707	8.58e-32	Mel79	SF3B4
CALM3	4.46e-36	-0.570739	0.395	0.727	8.72e-32	Mel79	CALM3
HAS2	4.69e-36	-0.904621	0.024	0.298	9.16e-32	Mel79	HAS2
TMEM35B	5.39e-36	0.577837	0.511	0.253	1.05e-31	Mel79	TMEM35B
HSPA2	6.28e-36	-0.956113	0.069	0.359	1.23e-31	Mel79	HSPA2
LINC00472	6.5e-36	0.336442	0.2	0.034	1.27e-31	Mel79	LINC00472
YWHAE.1	6.99e-36	-0.435367	0.929	0.969	1.36e-31	Mel79	YWHAE
SEMA7A	6.99e-36	0.634199	0.42	0.171	1.36e-31	Mel79	SEMA7A
SNHG16	8.24e-36	-0.524388	0.904	0.964	1.61e-31	Mel79	SNHG16
HSD17B7	1.06e-35	-0.374516	0.081	0.387	2.08e-31	Mel79	HSD17B7
ST3GAL6-AS1	1.08e-35	0.375053	0.379	0.143	2.11e-31	Mel79	ST3GAL6-AS1
MCFD2	1.11e-35	0.455625	0.969	0.909	2.17e-31	Mel79	MCFD2
DHCR24	1.27e-35	0.728556	0.607	0.337	2.47e-31	Mel79	DHCR24
BLOC1S1	1.3e-35	0.427452	0.794	0.64	2.54e-31	Mel79	BLOC1S1
PDCD5	1.31e-35	-0.654942	0.479	0.721	2.56e-31	Mel79	PDCD5
DYNLT3	1.47e-35	-0.646606	0.004	0.263	2.88e-31	Mel79	DYNLT3
USE1	1.48e-35	-0.536621	0.181	0.52	2.9e-31	Mel79	USE1
SCNM1	1.56e-35	-0.692709	0.165	0.484	3.05e-31	Mel79	SCNM1
UTY	1.66e-35	0.747517	0.623	0.477	3.23e-31	Mel79	UTY
CYSTM1	1.83e-35	0.476141	0.837	0.625	3.58e-31	Mel79	CYSTM1
P2RX4	2.03e-35	0.69271	0.523	0.268	3.96e-31	Mel79	P2RX4
RPL9	2.39e-35	-0.377524	0.994	0.99	4.66e-31	Mel79	RPL9
COQ8A	2.68e-35	-0.708811	0.134	0.454	5.24e-31	Mel79	COQ8A
TGFBR2	2.95e-35	0.661033	0.442	0.192	5.76e-31	Mel79	TGFBR2
CCNB1IP1	4.19e-35	-0.797502	0.161	0.47	8.18e-31	Mel79	CCNB1IP1
SH3D21	4.34e-35	0.544273	0.426	0.181	8.47e-31	Mel79	SH3D21
IMMP2L.1	4.36e-35	0.45353	0.593	0.323	8.51e-31	Mel79	IMMP2L
HPCAL1	4.43e-35	0.638513	0.656	0.4	8.65e-31	Mel79	HPCAL1
EFEMP2	4.63e-35	-0.659257	0.02	0.287	9.04e-31	Mel79	EFEMP2
SKP2	4.75e-35	-0.543647	0.36	0.706	9.28e-31	Mel79	SKP2
CACYBP	4.79e-35	-0.681772	0.686	0.857	9.36e-31	Mel79	CACYBP
BZW2	6.73e-35	-0.792734	0.418	0.682	1.31e-30	Mel79	BZW2
LMF1	6.87e-35	0.507902	0.635	0.357	1.34e-30	Mel79	LMF1
AP1M1	7.93e-35	-0.768684	0.318	0.619	1.55e-30	Mel79	AP1M1
FTL	7.94e-35	-0.403377	0.998	0.992	1.55e-30	Mel79	FTL
RPL35	8.04e-35	-0.443102	0.978	0.965	1.57e-30	Mel79	RPL35
SQSTM1	8.12e-35	0.361447	0.963	0.843	1.59e-30	Mel79	SQSTM1
SHTN1	8.16e-35	0.578046	0.67	0.399	1.59e-30	Mel79	SHTN1
UBE2C	8.48e-35	-0.853457	0.029	0.298	1.66e-30	Mel79	UBE2C
S100A16	9.49e-35	0.380018	0.705	0.372	1.85e-30	Mel79	S100A16
C19orf53	1.02e-34	-0.650507	0.629	0.785	1.99e-30	Mel79	C19orf53
ASTN2	1.02e-34	0.293052	0.996	0.957	2e-30	Mel79	ASTN2
FES	1.15e-34	-0.646762	0.014	0.275	2.25e-30	Mel79	FES
GSTM1.1	1.18e-34	0.412053	0.458	0.194	2.31e-30	Mel79	GSTM1
CLK1	1.19e-34	0.583757	0.819	0.636	2.32e-30	Mel79	CLK1
ATP6V0A1	1.29e-34	0.659802	0.723	0.496	2.52e-30	Mel79	ATP6V0A1
TP53INP1	1.34e-34	-0.424744	0.016	0.278	2.62e-30	Mel79	TP53INP1
ZMYND8	1.87e-34	0.564359	0.821	0.584	3.65e-30	Mel79	ZMYND8
UPF3A	1.98e-34	-0.487707	0.157	0.476	3.87e-30	Mel79	UPF3A
TES	1.99e-34	0.622297	0.737	0.595	3.89e-30	Mel79	TES
PRELID3B	2.07e-34	-0.700737	0.47	0.734	4.04e-30	Mel79	PRELID3B
CYB561	2.07e-34	-0.399635	0.094	0.412	4.04e-30	Mel79	CYB561
ATP6AP2	2.13e-34	0.459247	0.886	0.68	4.16e-30	Mel79	ATP6AP2
MVP	2.83e-34	0.590636	0.719	0.456	5.52e-30	Mel79	MVP
WIPF3	3.06e-34	-0.451763	0.092	0.398	5.97e-30	Mel79	WIPF3
YES1	3.4e-34	-0.409275	0.377	0.738	6.64e-30	Mel79	YES1
PREX1	3.65e-34	-0.532211	0.033	0.305	7.13e-30	Mel79	PREX1
CNPY2	3.79e-34	0.398024	0.925	0.758	7.4e-30	Mel79	CNPY2
LMF2	3.98e-34	0.607859	0.741	0.531	7.77e-30	Mel79	LMF2
ERBB2	4.07e-34	0.692801	0.456	0.219	7.95e-30	Mel79	ERBB2
PSMA7	4.17e-34	-0.463885	0.906	0.932	8.15e-30	Mel79	PSMA7
CD109	5.01e-34	0.780473	0.699	0.571	9.78e-30	Mel79	CD109
NNMT	5.04e-34	0.603525	0.485	0.197	9.85e-30	Mel79	NNMT
CD46	5.46e-34	0.562136	0.831	0.63	1.07e-29	Mel79	CD46
NDUFC1	5.71e-34	0.396668	0.882	0.688	1.12e-29	Mel79	NDUFC1
TUSC3	5.89e-34	-0.525284	0.016	0.275	1.15e-29	Mel79	TUSC3
BABAM1	6.37e-34	-0.792144	0.34	0.636	1.24e-29	Mel79	BABAM1
PTPRM	6.47e-34	0.641874	0.668	0.404	1.26e-29	Mel79	PTPRM
PIH1D1	8.12e-34	-0.68382	0.253	0.573	1.59e-29	Mel79	PIH1D1
TANC2	8.58e-34	-0.447112	0.033	0.305	1.68e-29	Mel79	TANC2
C3orf14	9.49e-34	-0.409857	0.057	0.35	1.85e-29	Mel79	C3orf14
PRDX1	1.03e-33	0.342696	0.986	0.81	2.01e-29	Mel79	PRDX1
NDUFB2	1.05e-33	0.312998	0.933	0.787	2.06e-29	Mel79	NDUFB2
IFI6.1	1.22e-33	0.388863	0.943	0.708	2.38e-29	Mel79	IFI6
SPCS1	1.28e-33	0.308444	0.961	0.837	2.51e-29	Mel79	SPCS1
BCL6	1.4e-33	0.609681	0.568	0.304	2.73e-29	Mel79	BCL6
PLA2G16	1.41e-33	0.547145	0.57	0.325	2.75e-29	Mel79	PLA2G16
BLOC1S3	1.43e-33	-0.462519	0.193	0.532	2.79e-29	Mel79	BLOC1S3
IFT172	1.45e-33	-0.492763	0.006	0.255	2.83e-29	Mel79	IFT172
C9orf16	1.46e-33	0.377471	0.825	0.628	2.86e-29	Mel79	C9orf16
ASAH1	1.74e-33	0.47252	0.953	0.764	3.4e-29	Mel79	ASAH1
CHCHD2	1.87e-33	-0.441067	0.941	0.954	3.64e-29	Mel79	CHCHD2
HPS5	2.18e-33	0.657301	0.739	0.546	4.26e-29	Mel79	HPS5
TFPT	2.29e-33	-0.444046	0.151	0.466	4.46e-29	Mel79	TFPT
RPS13	2.43e-33	-0.374494	0.998	0.981	4.75e-29	Mel79	RPS13
EXOSC1	2.43e-33	-0.560236	0.071	0.355	4.75e-29	Mel79	EXOSC1
SRRM2	2.75e-33	0.461456	0.965	0.79	5.37e-29	Mel79	SRRM2
PEX16	2.79e-33	-0.537561	0.075	0.359	5.45e-29	Mel79	PEX16
PPIF	3.55e-33	-0.617429	0.106	0.409	6.94e-29	Mel79	PPIF
BIRC5	3.86e-33	-0.93517	0.012	0.263	7.54e-29	Mel79	BIRC5
P4HA2	4.09e-33	0.786396	0.617	0.392	7.99e-29	Mel79	P4HA2
SEL1L	4.09e-33	0.678344	0.682	0.465	7.99e-29	Mel79	SEL1L
TIMM8B	4.47e-33	-0.53437	0.326	0.628	8.73e-29	Mel79	TIMM8B
ESD	5.2e-33	-0.762387	0.436	0.689	1.02e-28	Mel79	ESD
MRPS15	5.7e-33	-0.655681	0.367	0.656	1.11e-28	Mel79	MRPS15
LRBA	6.66e-33	0.710538	0.454	0.218	1.3e-28	Mel79	LRBA
DUSP23	6.79e-33	0.451341	0.717	0.468	1.33e-28	Mel79	DUSP23
GADD45GIP1	7.3e-33	-0.523251	0.308	0.611	1.43e-28	Mel79	GADD45GIP1
PPIB	8.21e-33	-0.488023	0.927	0.915	1.6e-28	Mel79	PPIB
ATP5MC2	8.99e-33	-0.419671	0.965	0.954	1.75e-28	Mel79	ATP5MC2
ISYNA1	9.73e-33	-0.715625	0.399	0.704	1.9e-28	Mel79	ISYNA1
KIAA1755	9.92e-33	0.800896	0.517	0.314	1.94e-28	Mel79	KIAA1755
TMEM59.1	1.06e-32	0.345512	0.947	0.814	2.06e-28	Mel79	TMEM59
MFSD6	1.13e-32	0.69854	0.466	0.232	2.2e-28	Mel79	MFSD6
COPE	1.13e-32	-0.593505	0.648	0.841	2.2e-28	Mel79	COPE
ACP5	1.13e-32	-0.809665	0.185	0.473	2.21e-28	Mel79	ACP5
BCKDHA	1.18e-32	-0.639886	0.175	0.488	2.3e-28	Mel79	BCKDHA
PCDHGC3	1.26e-32	0.692231	0.692	0.477	2.45e-28	Mel79	PCDHGC3
LRP5	1.29e-32	-0.415764	0.002	0.242	2.53e-28	Mel79	LRP5
PDLIM4	1.31e-32	-0.848331	0.029	0.284	2.55e-28	Mel79	PDLIM4
PPIP5K1	1.35e-32	0.72931	0.448	0.222	2.64e-28	Mel79	PPIP5K1
FAM178B	1.47e-32	-0.557965	0.092	0.382	2.88e-28	Mel79	FAM178B
PCDHB13	1.64e-32	0.453122	0.196	0.038	3.2e-28	Mel79	PCDHB13
DPYSL2	1.65e-32	0.553986	0.719	0.431	3.22e-28	Mel79	DPYSL2
SGCD	1.69e-32	0.54595	0.69	0.418	3.3e-28	Mel79	SGCD
TPM1	1.84e-32	-0.695567	0.116	0.411	3.6e-28	Mel79	TPM1
FKBP10.1	1.91e-32	0.598688	0.723	0.467	3.74e-28	Mel79	FKBP10
METAP2	2.05e-32	-0.72534	0.487	0.739	4e-28	Mel79	METAP2
PRPF31	2.09e-32	-0.749886	0.255	0.56	4.08e-28	Mel79	PRPF31
NPM1	2.55e-32	-0.38051	0.988	0.979	4.98e-28	Mel79	NPM1
SLC19A1	2.67e-32	-0.549489	0.132	0.432	5.22e-28	Mel79	SLC19A1
MAP3K11	2.85e-32	0.642158	0.686	0.49	5.57e-28	Mel79	MAP3K11
ST6GALNAC2	3.03e-32	0.609947	0.627	0.366	5.92e-28	Mel79	ST6GALNAC2
TEX2	3.12e-32	0.628556	0.654	0.406	6.09e-28	Mel79	TEX2
SERTAD2	3.13e-32	0.562259	0.69	0.451	6.11e-28	Mel79	SERTAD2
BAIAP2.1	3.2e-32	0.540503	0.817	0.607	6.26e-28	Mel79	BAIAP2
MAGEC2	3.3e-32	-1.06622	0.006	0.247	6.45e-28	Mel79	MAGEC2
TENT5A	3.36e-32	0.706092	0.534	0.286	6.55e-28	Mel79	TENT5A
POLR2F	3.6e-32	0.316174	0.894	0.724	7.02e-28	Mel79	POLR2F
SFRP1	3.63e-32	-1.23813	0.01	0.252	7.09e-28	Mel79	SFRP1
CRK	4.06e-32	-0.382884	0.305	0.66	7.93e-28	Mel79	CRK
CD55	4.09e-32	0.579703	0.758	0.516	7.99e-28	Mel79	CD55
MCM7	4.46e-32	-0.854816	0.277	0.569	8.71e-28	Mel79	MCM7
RBM34	6.19e-32	-0.555675	0.664	0.89	1.21e-27	Mel79	RBM34
UBE2T	7.11e-32	-0.747022	0.086	0.358	1.39e-27	Mel79	UBE2T
CCT6A	7.15e-32	-0.507851	0.827	0.875	1.4e-27	Mel79	CCT6A
BTF3	8.19e-32	-0.443249	0.961	0.969	1.6e-27	Mel79	BTF3
TFAP2C	8.21e-32	-0.742536	0.055	0.317	1.6e-27	Mel79	TFAP2C
LEF1	8.56e-32	0.472035	0.599	0.329	1.67e-27	Mel79	LEF1
NDUFB7	8.57e-32	-0.55295	0.64	0.811	1.67e-27	Mel79	NDUFB7
AIMP2	8.58e-32	-0.652853	0.155	0.452	1.68e-27	Mel79	AIMP2
HK1	1.09e-31	-0.802381	0.206	0.496	2.12e-27	Mel79	HK1
INTS7	1.14e-31	-0.458659	0.269	0.602	2.22e-27	Mel79	INTS7
GDI1	1.28e-31	0.495806	0.823	0.685	2.51e-27	Mel79	GDI1
PAX8	1.5e-31	0.447224	0.23	0.057	2.93e-27	Mel79	PAX8
AK2	1.55e-31	-0.572485	0.733	0.869	3.02e-27	Mel79	AK2
DNMT1	1.63e-31	-0.62959	0.287	0.582	3.19e-27	Mel79	DNMT1
STK38L	1.75e-31	-0.39202	0.004	0.239	3.41e-27	Mel79	STK38L
ERCC1	1.8e-31	-0.592829	0.499	0.792	3.51e-27	Mel79	ERCC1
MTRNR2L4	2.05e-31	0.291774	0.967	0.939	4.01e-27	Mel79	MTRNR2L4
NME2	2.1e-31	-0.384682	0.134	0.46	4.1e-27	Mel79	NME2
CDH2	2.15e-31	0.531695	0.428	0.181	4.2e-27	Mel79	CDH2
GPR137B	2.3e-31	0.586716	0.637	0.399	4.49e-27	Mel79	GPR137B
ZNF333	2.46e-31	-0.333593	0.277	0.636	4.81e-27	Mel79	ZNF333
ZFAND5	2.57e-31	0.463161	0.923	0.798	5.02e-27	Mel79	ZFAND5
FKBP4	2.58e-31	-0.744843	0.444	0.696	5.03e-27	Mel79	FKBP4
PDZRN3	2.87e-31	-0.522495	0.006	0.242	5.6e-27	Mel79	PDZRN3
VGLL4	3.12e-31	0.566184	0.739	0.536	6.09e-27	Mel79	VGLL4
CERCAM	3.66e-31	0.651469	0.58	0.359	7.15e-27	Mel79	CERCAM
BCAP31	3.88e-31	0.340913	0.929	0.796	7.57e-27	Mel79	BCAP31
RARB	4.02e-31	-0.470112	0	0.229	7.85e-27	Mel79	RARB
KIAA1109	4.31e-31	0.741731	0.55	0.321	8.41e-27	Mel79	KIAA1109
DUSP12	4.43e-31	-0.646104	0.212	0.523	8.65e-27	Mel79	DUSP12
ATP6V1G1	4.62e-31	0.273674	0.986	0.897	9.02e-27	Mel79	ATP6V1G1
C19orf70	5.21e-31	-0.558107	0.352	0.62	1.02e-26	Mel79	C19orf70
PPA1	5.27e-31	-0.755475	0.413	0.669	1.03e-26	Mel79	PPA1
ARL2	5.28e-31	0.388978	0.868	0.712	1.03e-26	Mel79	ARL2
CTHRC1.1	5.68e-31	0.430197	0.78	0.511	1.11e-26	Mel79	CTHRC1
NOLC1	5.85e-31	-0.768164	0.346	0.611	1.14e-26	Mel79	NOLC1
KRT18	6.06e-31	0.353771	0.725	0.441	1.18e-26	Mel79	KRT18
TRMT1	6.19e-31	-0.584063	0.138	0.429	1.21e-26	Mel79	TRMT1
TOMM20	6.25e-31	-0.500391	0.837	0.901	1.22e-26	Mel79	TOMM20
RPS12	7e-31	-0.374572	1	0.99	1.37e-26	Mel79	RPS12
REEP5	7.04e-31	0.511091	0.8	0.626	1.37e-26	Mel79	REEP5
NIP7	7.16e-31	-0.514484	0.289	0.631	1.4e-26	Mel79	NIP7
SNRPE	7.25e-31	-0.572468	0.819	0.875	1.42e-26	Mel79	SNRPE
PRELID1	7.51e-31	-0.60737	0.731	0.839	1.47e-26	Mel79	PRELID1
RCN3	7.7e-31	-0.686764	0.024	0.267	1.5e-26	Mel79	RCN3
AIFM1	8.57e-31	-0.466918	0.332	0.681	1.67e-26	Mel79	AIFM1
NDUFV1	9.42e-31	-0.725114	0.589	0.79	1.84e-26	Mel79	NDUFV1
TUBB4A	9.45e-31	-0.949254	0.163	0.439	1.85e-26	Mel79	TUBB4A
RPL21P28	9.97e-31	-0.583446	0.839	0.832	1.95e-26	Mel79	RPL21P28
C17orf49	1.02e-30	-0.608468	0.222	0.518	1.99e-26	Mel79	C17orf49
PRMT1	1.02e-30	-0.592936	0.444	0.719	1.99e-26	Mel79	PRMT1
EN2	1.03e-30	0.32405	0.236	0.061	2.02e-26	Mel79	EN2
CD302	1.08e-30	-0.425795	0.035	0.284	2.11e-26	Mel79	CD302
DNAJC18	1.16e-30	-0.304773	0.214	0.554	2.27e-26	Mel79	DNAJC18
SNCA	1.29e-30	0.428863	0.914	0.658	2.53e-26	Mel79	SNCA
RNASEH2A	1.36e-30	-0.666348	0.106	0.379	2.66e-26	Mel79	RNASEH2A
DLAT	1.54e-30	-0.573563	0.098	0.374	3e-26	Mel79	DLAT
ANKRD36BP1	1.69e-30	0.564533	0.749	0.556	3.31e-26	Mel79	ANKRD36BP1
UBE3B	1.88e-30	0.579434	0.642	0.413	3.66e-26	Mel79	UBE3B
IFITM10	1.98e-30	0.40496	0.216	0.052	3.86e-26	Mel79	IFITM10
KAT2B	2.02e-30	0.597513	0.44	0.208	3.95e-26	Mel79	KAT2B
ETV5	2.35e-30	0.427575	0.9	0.69	4.59e-26	Mel79	ETV5
CAMK1G	2.36e-30	0.367342	0.161	0.024	4.62e-26	Mel79	CAMK1G
TMEM219	2.46e-30	0.403342	0.831	0.666	4.81e-26	Mel79	TMEM219
ST7	2.89e-30	0.603645	0.56	0.317	5.65e-26	Mel79	ST7
UBXN4	2.95e-30	0.455646	0.892	0.693	5.77e-26	Mel79	UBXN4
CPSF7	2.99e-30	0.639687	0.672	0.519	5.84e-26	Mel79	CPSF7
LMCD1	3.03e-30	-0.592454	0.061	0.325	5.92e-26	Mel79	LMCD1
TRIB2	3.12e-30	-0.675241	0.513	0.765	6.09e-26	Mel79	TRIB2
EIF3F	3.4e-30	-0.606279	0.766	0.872	6.64e-26	Mel79	EIF3F
DENND1A	3.58e-30	0.406015	0.46	0.23	6.99e-26	Mel79	DENND1A
ARL6IP5	3.61e-30	0.406105	0.859	0.661	7.06e-26	Mel79	ARL6IP5
ATP1B2	3.74e-30	-0.283667	0.234	0.59	7.31e-26	Mel79	ATP1B2
GNG11	3.81e-30	-0.515356	0.004	0.229	7.45e-26	Mel79	GNG11
NAPA	4.1e-30	-0.595644	0.407	0.69	8e-26	Mel79	NAPA
TPX2	4.23e-30	-0.870007	0.031	0.271	8.27e-26	Mel79	TPX2
FEZ1	4.33e-30	-0.573168	0.308	0.641	8.46e-26	Mel79	FEZ1
TPM2	4.41e-30	-0.920877	0.077	0.332	8.62e-26	Mel79	TPM2
WDR18	4.55e-30	-0.666525	0.216	0.513	8.88e-26	Mel79	WDR18
PCDHGA2	5.07e-30	0.404817	0.143	0.019	9.9e-26	Mel79	PCDHGA2
NOL6	5.13e-30	-0.559882	0.13	0.421	1e-25	Mel79	NOL6
NDUFA3.1	5.39e-30	-0.349452	0.352	0.663	1.05e-25	Mel79	NDUFA3
ZNF432	6.09e-30	0.529118	0.251	0.072	1.19e-25	Mel79	ZNF432
TGDS	6.53e-30	-0.622086	0.169	0.45	1.28e-25	Mel79	TGDS
PLOD3.1	6.68e-30	0.461778	0.872	0.685	1.31e-25	Mel79	PLOD3
NACA	6.71e-30	-0.354529	0.994	0.981	1.31e-25	Mel79	NACA
ABHD12	7.59e-30	0.596765	0.576	0.337	1.48e-25	Mel79	ABHD12
CHI3L1	7.99e-30	0.541016	0.297	0.092	1.56e-25	Mel79	CHI3L1
NOP16	1.02e-29	-0.566025	0.253	0.565	1.99e-25	Mel79	NOP16
CAST	1.04e-29	0.499271	0.782	0.588	2.04e-25	Mel79	CAST
ARMC6	1.06e-29	-0.629239	0.147	0.428	2.08e-25	Mel79	ARMC6
TP53TG3D	1.11e-29	0.300398	0.238	0.065	2.17e-25	Mel79	TP53TG3D
SMN1	1.12e-29	-0.546175	0.126	0.42	2.18e-25	Mel79	SMN1
TNS2	1.12e-29	0.668343	0.609	0.382	2.2e-25	Mel79	TNS2
HNRNPM	1.23e-29	-0.6494	0.66	0.817	2.4e-25	Mel79	HNRNPM
DLL3	1.45e-29	-0.541252	0.041	0.282	2.83e-25	Mel79	DLL3
ATP1A1-AS1	1.53e-29	0.385042	0.303	0.108	2.98e-25	Mel79	ATP1A1-AS1
DUS3L	1.54e-29	-0.536333	0.13	0.409	3.02e-25	Mel79	DUS3L
CBX7	1.67e-29	0.498317	0.281	0.092	3.26e-25	Mel79	CBX7
TRUB2	1.68e-29	-0.64448	0.183	0.477	3.27e-25	Mel79	TRUB2
NF1	1.68e-29	0.600544	0.625	0.404	3.28e-25	Mel79	NF1
PIGF	1.8e-29	0.5654	0.637	0.424	3.52e-25	Mel79	PIGF
COL11A2.1	1.97e-29	-0.69644	0.031	0.27	3.85e-25	Mel79	COL11A2
PFAS	1.99e-29	-0.352415	0.267	0.589	3.89e-25	Mel79	PFAS
ABCF1	2.04e-29	-0.702087	0.367	0.637	3.98e-25	Mel79	ABCF1
CKB	2.15e-29	-0.809167	0.01	0.234	4.19e-25	Mel79	CKB
MYO18A	2.77e-29	0.685149	0.538	0.332	5.42e-25	Mel79	MYO18A
LY6K	3.12e-29	-0.305436	0	0.217	6.09e-25	Mel79	LY6K
UQCR11	3.27e-29	-0.500218	0.833	0.866	6.38e-25	Mel79	UQCR11
EIF3M	3.27e-29	-0.652236	0.713	0.828	6.4e-25	Mel79	EIF3M
GSTO1	3.48e-29	-0.701261	0.576	0.745	6.79e-25	Mel79	GSTO1
RFC3	3.51e-29	-0.593829	0.037	0.278	6.85e-25	Mel79	RFC3
EPG5	3.64e-29	0.803533	0.619	0.484	7.11e-25	Mel79	EPG5
IDH3B	3.73e-29	-0.684393	0.432	0.702	7.28e-25	Mel79	IDH3B
DIXDC1	4.92e-29	-0.250109	0.151	0.466	9.62e-25	Mel79	DIXDC1
TCF3	5.63e-29	-0.408698	0.071	0.329	1.1e-24	Mel79	TCF3
MRPL21	5.84e-29	-0.675131	0.385	0.644	1.14e-24	Mel79	MRPL21
PCMT1	5.88e-29	0.446024	0.819	0.66	1.15e-24	Mel79	PCMT1
PA2G4	6.11e-29	-0.638287	0.713	0.83	1.19e-24	Mel79	PA2G4
MSTO1	6.4e-29	-0.574163	0.196	0.487	1.25e-24	Mel79	MSTO1
RBP1	6.42e-29	-0.375458	0.108	0.391	1.25e-24	Mel79	RBP1
UTP14A	6.47e-29	-0.566494	0.136	0.421	1.26e-24	Mel79	UTP14A
SDC2.1	6.86e-29	-0.669697	0.041	0.282	1.34e-24	Mel79	SDC2
COL5A2	7.02e-29	-0.570762	0.018	0.245	1.37e-24	Mel79	COL5A2
TRAP1	7.04e-29	-0.744226	0.45	0.666	1.37e-24	Mel79	TRAP1
VMP1	7.34e-29	0.359199	0.947	0.76	1.43e-24	Mel79	VMP1
IGF2BP1	8.09e-29	-0.626612	0.002	0.217	1.58e-24	Mel79	IGF2BP1
BBX	8.7e-29	0.533025	0.754	0.563	1.7e-24	Mel79	BBX
FYN	8.84e-29	0.507973	0.46	0.233	1.73e-24	Mel79	FYN
IGSF3	9.1e-29	0.532969	0.817	0.576	1.78e-24	Mel79	IGSF3
GRIK2	9.12e-29	0.269803	0.236	0.064	1.78e-24	Mel79	GRIK2
MTHFD1	9.7e-29	-0.75536	0.271	0.538	1.9e-24	Mel79	MTHFD1
HEXB	1.07e-28	0.430108	0.843	0.67	2.09e-24	Mel79	HEXB
DDX50	1.08e-28	-0.595894	0.167	0.442	2.11e-24	Mel79	DDX50
DUSP1	1.09e-28	0.637467	0.737	0.503	2.13e-24	Mel79	DUSP1
POSTN.1	1.13e-28	-1.03296	0	0.213	2.21e-24	Mel79	POSTN
MYO1E	1.16e-28	0.54503	0.633	0.397	2.26e-24	Mel79	MYO1E
ABCB9	1.18e-28	0.624114	0.32	0.124	2.3e-24	Mel79	ABCB9
SRP9	1.24e-28	-0.474772	0.845	0.914	2.41e-24	Mel79	SRP9
NTHL1	1.28e-28	-0.52307	0.126	0.41	2.51e-24	Mel79	NTHL1
NUCKS1	1.34e-28	-0.519009	0.864	0.909	2.62e-24	Mel79	NUCKS1
ITGAV	1.45e-28	0.614054	0.558	0.354	2.84e-24	Mel79	ITGAV
MBNL1	1.5e-28	0.465604	0.839	0.628	2.93e-24	Mel79	MBNL1
NAGA	1.59e-28	0.628742	0.633	0.404	3.1e-24	Mel79	NAGA
MRPS18B	1.82e-28	-0.618512	0.442	0.728	3.56e-24	Mel79	MRPS18B
GALM	1.88e-28	-0.462777	0.293	0.621	3.67e-24	Mel79	GALM
ALKBH7	1.93e-28	-0.510664	0.348	0.622	3.78e-24	Mel79	ALKBH7
IER2	2.01e-28	0.585167	0.762	0.621	3.93e-24	Mel79	IER2
HJURP	2.11e-28	-0.347174	0.175	0.492	4.11e-24	Mel79	HJURP
CYP7B1	2.15e-28	-0.285515	0	0.211	4.2e-24	Mel79	CYP7B1
NUP50	2.2e-28	0.527479	0.776	0.606	4.3e-24	Mel79	NUP50
XRCC5	2.35e-28	-0.528278	0.788	0.858	4.6e-24	Mel79	XRCC5
SUSD5	2.37e-28	-0.42619	0.096	0.363	4.64e-24	Mel79	SUSD5
TUG1	2.44e-28	0.61876	0.684	0.457	4.76e-24	Mel79	TUG1
NET1	2.77e-28	-0.546695	0.055	0.3	5.4e-24	Mel79	NET1
ALAS1	2.8e-28	-0.607325	0.189	0.478	5.46e-24	Mel79	ALAS1
FDFT1	2.83e-28	0.370202	0.933	0.734	5.53e-24	Mel79	FDFT1
FEM1A	2.85e-28	-0.515022	0.128	0.406	5.58e-24	Mel79	FEM1A
SH3BP5	3.46e-28	0.535997	0.432	0.207	6.76e-24	Mel79	SH3BP5
SKA2	3.58e-28	-0.633661	0.499	0.76	6.98e-24	Mel79	SKA2
BOLA2B	3.65e-28	-0.261612	0.334	0.658	7.12e-24	Mel79	BOLA2B
BOLA2	3.65e-28	-0.261612	0.334	0.658	7.12e-24	Mel79	BOLA2
SAP18	4.01e-28	-0.585238	0.695	0.815	7.83e-24	Mel79	SAP18
MMP2	4.08e-28	-0.652111	0	0.209	7.97e-24	Mel79	MMP2
TANC1	4.1e-28	0.581215	0.741	0.559	8.02e-24	Mel79	TANC1
CLMN	4.73e-28	0.711744	0.627	0.489	9.24e-24	Mel79	CLMN
HOMER2	5e-28	0.254509	0.198	0.046	9.76e-24	Mel79	HOMER2
RNF13	5.12e-28	0.486363	0.758	0.545	1e-23	Mel79	RNF13
LRP1	5.39e-28	0.644838	0.664	0.454	1.05e-23	Mel79	LRP1
MOB3B	5.65e-28	-0.552267	0.049	0.288	1.1e-23	Mel79	MOB3B
LDHB	5.87e-28	-0.388479	0.967	0.957	1.15e-23	Mel79	LDHB
IGFBP5	6.07e-28	-0.648184	0.006	0.219	1.19e-23	Mel79	IGFBP5
IFNGR2	6.29e-28	0.443238	0.819	0.593	1.23e-23	Mel79	IFNGR2
SNRPD1	6.34e-28	-0.613362	0.646	0.792	1.24e-23	Mel79	SNRPD1
DMAC2	6.59e-28	-0.525543	0.112	0.388	1.29e-23	Mel79	DMAC2
PMM1	7.34e-28	0.470403	0.644	0.428	1.43e-23	Mel79	PMM1
RPAIN	7.35e-28	-0.501519	0.303	0.606	1.44e-23	Mel79	RPAIN
PDS5B	7.4e-28	-0.50301	0.24	0.531	1.45e-23	Mel79	PDS5B
OARD1	7.79e-28	0.582352	0.534	0.324	1.52e-23	Mel79	OARD1
SAFB	7.86e-28	-0.610329	0.405	0.679	1.54e-23	Mel79	SAFB
CCT5	7.89e-28	-0.652586	0.662	0.809	1.54e-23	Mel79	CCT5
ST3GAL4	8.47e-28	0.456893	0.841	0.645	1.65e-23	Mel79	ST3GAL4
SHCBP1	9.54e-28	-0.29827	0.102	0.384	1.86e-23	Mel79	SHCBP1
NUP58	9.67e-28	-0.351572	0.358	0.705	1.89e-23	Mel79	NUP58
SDHD	1.03e-27	-0.614158	0.43	0.686	2.02e-23	Mel79	SDHD
MKRN9P	1.06e-27	0.508752	0.265	0.085	2.07e-23	Mel79	MKRN9P
ABTB1	1.1e-27	0.560349	0.407	0.198	2.14e-23	Mel79	ABTB1
MAML3	1.13e-27	0.560371	0.519	0.299	2.22e-23	Mel79	MAML3
MBD3	1.19e-27	-0.422591	0.065	0.315	2.32e-23	Mel79	MBD3
NOTCH2	1.3e-27	0.613465	0.758	0.581	2.53e-23	Mel79	NOTCH2
CCDC57	1.31e-27	0.389739	0.501	0.28	2.56e-23	Mel79	CCDC57
NRAS	1.35e-27	-0.636131	0.283	0.579	2.63e-23	Mel79	NRAS
GPS2	1.36e-27	-0.531961	0.234	0.518	2.65e-23	Mel79	GPS2
PIK3IP1	1.45e-27	0.705753	0.312	0.118	2.84e-23	Mel79	PIK3IP1
HLA-DPA1	1.47e-27	-0.847188	0.088	0.34	2.86e-23	Mel79	HLA-DPA1
EPHX2	1.51e-27	0.588045	0.397	0.18	2.96e-23	Mel79	EPHX2
ZNF791	1.53e-27	-0.301675	0.179	0.501	2.99e-23	Mel79	ZNF791
BBS2	1.62e-27	0.549454	0.623	0.382	3.17e-23	Mel79	BBS2
IRF9	1.66e-27	0.53017	0.682	0.472	3.25e-23	Mel79	IRF9
DPY19L2P2	1.74e-27	0.43059	0.876	0.785	3.4e-23	Mel79	DPY19L2P2
ATP5MC3	1.76e-27	-0.425774	0.902	0.912	3.44e-23	Mel79	ATP5MC3
NFAT5	1.86e-27	0.597643	0.772	0.66	3.63e-23	Mel79	NFAT5
CCT7	2.14e-27	-0.519119	0.756	0.845	4.17e-23	Mel79	CCT7
WIPI1	2.2e-27	0.455374	0.788	0.544	4.29e-23	Mel79	WIPI1
NOP2	2.35e-27	-0.562382	0.208	0.493	4.59e-23	Mel79	NOP2
USP39	2.41e-27	-0.675106	0.259	0.536	4.71e-23	Mel79	USP39
NFE2L3	2.52e-27	0.55918	0.381	0.176	4.92e-23	Mel79	NFE2L3
SNRPC	2.57e-27	-0.611947	0.637	0.806	5.02e-23	Mel79	SNRPC
PTPRZ1.1	2.58e-27	-0.68079	0.055	0.287	5.04e-23	Mel79	PTPRZ1
TCEA3	2.59e-27	-0.507572	0.004	0.211	5.05e-23	Mel79	TCEA3
GPRC5A	2.69e-27	0.574655	0.35	0.145	5.26e-23	Mel79	GPRC5A
ST3GAL6	2.86e-27	0.415103	0.839	0.665	5.59e-23	Mel79	ST3GAL6
CFI	3.04e-27	0.51836	0.442	0.202	5.94e-23	Mel79	CFI
FAM126A	3.25e-27	-0.601355	0.193	0.475	6.36e-23	Mel79	FAM126A
ANP32E.1	3.42e-27	-0.685434	0.566	0.76	6.69e-23	Mel79	ANP32E
UBE2E2.1	3.53e-27	-0.377243	0.008	0.217	6.89e-23	Mel79	UBE2E2
KXD1	3.71e-27	-0.536323	0.397	0.664	7.24e-23	Mel79	KXD1
RSPH3	3.79e-27	0.433879	0.31	0.116	7.41e-23	Mel79	RSPH3
GALC	3.81e-27	-0.462262	0.008	0.218	7.44e-23	Mel79	GALC
TRIP11	4.46e-27	0.558071	0.652	0.461	8.71e-23	Mel79	TRIP11
ZNF638	4.53e-27	0.548196	0.766	0.584	8.85e-23	Mel79	ZNF638
SNRNP40	4.56e-27	-0.623352	0.293	0.563	8.9e-23	Mel79	SNRNP40
STRN4	4.68e-27	-0.343368	0.077	0.332	9.14e-23	Mel79	STRN4
KYNU	4.83e-27	0.405949	0.191	0.044	9.43e-23	Mel79	KYNU
MAP2K2	5.06e-27	-0.307554	0.13	0.409	9.88e-23	Mel79	MAP2K2
GEM	5.2e-27	0.661419	0.324	0.129	1.02e-22	Mel79	GEM
CD44	5.22e-27	0.327943	0.984	0.779	1.02e-22	Mel79	CD44
BYSL	5.29e-27	-0.477723	0.1	0.36	1.03e-22	Mel79	BYSL
EPRS	5.39e-27	-0.631196	0.428	0.673	1.05e-22	Mel79	EPRS
PCM1	5.71e-27	0.551613	0.815	0.739	1.11e-22	Mel79	PCM1
MRPL9	5.9e-27	-0.63811	0.381	0.64	1.15e-22	Mel79	MRPL9
WNK1	6.35e-27	0.467628	0.821	0.665	1.24e-22	Mel79	WNK1
RPS20	7.72e-27	-0.397988	0.996	0.991	1.51e-22	Mel79	RPS20
SINHCAF	7.82e-27	-0.584031	0.308	0.599	1.53e-22	Mel79	SINHCAF
NT5DC2	7.95e-27	-0.458736	0.061	0.305	1.55e-22	Mel79	NT5DC2
B3GNT7	8.73e-27	-0.320026	0.057	0.298	1.71e-22	Mel79	B3GNT7
SATB1	9.04e-27	0.465085	0.434	0.212	1.77e-22	Mel79	SATB1
LAMA4.1	9.23e-27	0.56517	0.709	0.496	1.8e-22	Mel79	LAMA4
NKX3-1	9.36e-27	0.358794	0.232	0.065	1.83e-22	Mel79	NKX3-1
RHBDD2	9.61e-27	0.482998	0.749	0.551	1.88e-22	Mel79	RHBDD2
PAFAH1B2	9.74e-27	-0.539918	0.792	0.914	1.9e-22	Mel79	PAFAH1B2
ALDH3A2	9.99e-27	-0.498496	0.308	0.616	1.95e-22	Mel79	ALDH3A2
TTYH3	1.09e-26	-0.537978	0.218	0.492	2.12e-22	Mel79	TTYH3
COTL1	1.2e-26	-0.798486	0.371	0.597	2.34e-22	Mel79	COTL1
GSTZ1	1.2e-26	0.451205	0.383	0.171	2.34e-22	Mel79	GSTZ1
CD68	1.2e-26	-0.67436	0.424	0.709	2.35e-22	Mel79	CD68
TEX30	1.28e-26	-0.484444	0.098	0.354	2.5e-22	Mel79	TEX30
NUDT15	1.32e-26	-0.414967	0.257	0.559	2.58e-22	Mel79	NUDT15
XPO7	1.37e-26	0.661261	0.544	0.328	2.67e-22	Mel79	XPO7
RPL7A	1.43e-26	-0.388197	0.984	0.966	2.8e-22	Mel79	RPL7A
IDH3A	1.44e-26	-0.601021	0.232	0.518	2.82e-22	Mel79	IDH3A
ARHGEF40	1.45e-26	0.704817	0.525	0.325	2.83e-22	Mel79	ARHGEF40
PEX11A	1.5e-26	-0.274757	0.118	0.399	2.92e-22	Mel79	PEX11A
MEST	1.56e-26	-0.969317	0.018	0.227	3.04e-22	Mel79	MEST
FAXC	1.59e-26	0.402343	0.257	0.081	3.1e-22	Mel79	FAXC
MRPS24	1.64e-26	-0.589698	0.53	0.74	3.2e-22	Mel79	MRPS24
MVB12A	1.68e-26	-0.31795	0.191	0.487	3.28e-22	Mel79	MVB12A
ARHGDIB.1	1.69e-26	-0.777623	0.041	0.262	3.29e-22	Mel79	ARHGDIB
RPS14	1.79e-26	-0.357577	0.998	0.993	3.49e-22	Mel79	RPS14
ZNF581	1.82e-26	-0.530047	0.084	0.331	3.56e-22	Mel79	ZNF581
SCRN1	2.03e-26	-0.618829	0.051	0.282	3.96e-22	Mel79	SCRN1
BPTF	2.13e-26	0.487915	0.825	0.667	4.17e-22	Mel79	BPTF
SQOR	2.16e-26	0.555386	0.328	0.13	4.22e-22	Mel79	SQOR
CDC6	2.33e-26	-0.511051	0.141	0.416	4.56e-22	Mel79	CDC6
DCAF13	2.33e-26	-0.711527	0.442	0.675	4.56e-22	Mel79	DCAF13
PARP14	2.34e-26	0.596034	0.762	0.669	4.58e-22	Mel79	PARP14
TRAF7	2.38e-26	-0.489601	0.344	0.64	4.64e-22	Mel79	TRAF7
ECHDC2	2.39e-26	-0.329975	0.016	0.226	4.66e-22	Mel79	ECHDC2
CD9	2.43e-26	0.444909	0.758	0.468	4.75e-22	Mel79	CD9
PLIN3	2.55e-26	-0.554094	0.415	0.732	4.97e-22	Mel79	PLIN3
NR2F6	2.77e-26	-0.415072	0.092	0.345	5.42e-22	Mel79	NR2F6
NOP53	2.79e-26	-0.42472	0.261	0.581	5.45e-22	Mel79	NOP53
ZNF286A	2.81e-26	-0.568794	0.403	0.68	5.49e-22	Mel79	ZNF286A
PKN1	2.84e-26	-0.43534	0.165	0.452	5.55e-22	Mel79	PKN1
PYCARD	3.03e-26	-0.684765	0.126	0.37	5.92e-22	Mel79	PYCARD
SLC43A1	3.05e-26	-0.408806	0.01	0.214	5.95e-22	Mel79	SLC43A1
SH3GL1	3.05e-26	-0.277742	0.075	0.322	5.95e-22	Mel79	SH3GL1
CAPZA1	3.15e-26	-0.565457	0.729	0.84	6.15e-22	Mel79	CAPZA1
KCNJ2-AS1	3.56e-26	0.250564	0.126	0.017	6.95e-22	Mel79	KCNJ2-AS1
EIF4EBP2	3.68e-26	-0.712014	0.503	0.73	7.18e-22	Mel79	EIF4EBP2
DNAAF5	4e-26	-0.402684	0.11	0.369	7.81e-22	Mel79	DNAAF5
DHCR7	4.04e-26	-0.577843	0.02	0.235	7.89e-22	Mel79	DHCR7
EI24	4.14e-26	-0.52357	0.22	0.494	8.09e-22	Mel79	EI24
SLC1A1	4.16e-26	0.461553	0.224	0.064	8.12e-22	Mel79	SLC1A1
AEN	4.8e-26	-0.61349	0.206	0.483	9.37e-22	Mel79	AEN
NDRG1	4.91e-26	0.396548	0.65	0.402	9.59e-22	Mel79	NDRG1
FBXO15	5.2e-26	0.250984	0.132	0.019	1.02e-21	Mel79	FBXO15
ID3	5.37e-26	-0.631247	0.016	0.223	1.05e-21	Mel79	ID3
YARS	5.41e-26	-0.59218	0.301	0.586	1.06e-21	Mel79	YARS
ZFP36	5.56e-26	0.6549	0.635	0.452	1.09e-21	Mel79	ZFP36
STON1	5.74e-26	-0.321541	0.081	0.329	1.12e-21	Mel79	STON1
MLLT3	5.9e-26	-0.303698	0.006	0.206	1.15e-21	Mel79	MLLT3
ORC4	6.12e-26	0.275498	0.988	0.957	1.2e-21	Mel79	ORC4
CDC123	7.31e-26	-0.62979	0.348	0.618	1.43e-21	Mel79	CDC123
ITFG1	7.66e-26	0.567504	0.676	0.5	1.5e-21	Mel79	ITFG1
LRRC8C	8.2e-26	0.700172	0.424	0.231	1.6e-21	Mel79	LRRC8C
PPP5C	8.67e-26	-0.466538	0.236	0.518	1.69e-21	Mel79	PPP5C
ADM	8.81e-26	0.635989	0.405	0.186	1.72e-21	Mel79	ADM
IFRD1	9.1e-26	0.397031	0.819	0.6	1.78e-21	Mel79	IFRD1
SLC17A9	9.63e-26	0.461767	0.281	0.098	1.88e-21	Mel79	SLC17A9
DKC1	9.71e-26	-0.658533	0.381	0.632	1.9e-21	Mel79	DKC1
FH	1.01e-25	-0.590079	0.326	0.614	1.98e-21	Mel79	FH
KIAA1549L	1.04e-25	0.554706	0.373	0.167	2.02e-21	Mel79	KIAA1549L
PPT2	1.04e-25	0.600041	0.664	0.486	2.03e-21	Mel79	PPT2
DHRS3.1	1.1e-25	-0.661483	0.029	0.239	2.14e-21	Mel79	DHRS3
GPX4	1.14e-25	-0.468515	0.825	0.887	2.24e-21	Mel79	GPX4
MEF2A	1.23e-25	0.603714	0.646	0.509	2.41e-21	Mel79	MEF2A
ESRP1	1.31e-25	-0.725697	0.11	0.35	2.56e-21	Mel79	ESRP1
PDLIM5	1.31e-25	0.457156	0.886	0.899	2.56e-21	Mel79	PDLIM5
NARF	1.32e-25	-0.688178	0.473	0.682	2.57e-21	Mel79	NARF
CDS2	1.34e-25	0.487632	0.772	0.588	2.62e-21	Mel79	CDS2
DNMT3A	1.43e-25	-0.374878	0.126	0.385	2.79e-21	Mel79	DNMT3A
HOXA10	1.45e-25	-0.395225	0.002	0.195	2.84e-21	Mel79	HOXA10
SNRPA	1.5e-25	-0.362548	0.236	0.524	2.92e-21	Mel79	SNRPA
TBRG4	1.65e-25	-0.606125	0.316	0.584	3.22e-21	Mel79	TBRG4
LINC00649	1.65e-25	0.386593	0.88	0.837	3.22e-21	Mel79	LINC00649
SYNE1	1.77e-25	0.546833	0.452	0.241	3.46e-21	Mel79	SYNE1
RBM33	1.9e-25	0.559866	0.654	0.454	3.71e-21	Mel79	RBM33
TIMM17B	1.92e-25	-0.412751	0.283	0.563	3.75e-21	Mel79	TIMM17B
PPIE	1.94e-25	-0.526464	0.497	0.74	3.8e-21	Mel79	PPIE
FOXRED2	2.02e-25	-0.615477	0.53	0.773	3.94e-21	Mel79	FOXRED2
IRAK1	2.07e-25	-0.498423	0.226	0.506	4.04e-21	Mel79	IRAK1
HENMT1	2.15e-25	-0.480832	0.006	0.201	4.19e-21	Mel79	HENMT1
TK1	2.16e-25	-0.775738	0.026	0.236	4.22e-21	Mel79	TK1
MRPS10	2.19e-25	-0.552711	0.454	0.735	4.27e-21	Mel79	MRPS10
FANCD2	2.59e-25	-0.380573	0.267	0.579	5.06e-21	Mel79	FANCD2
TDRD3	2.62e-25	-0.685596	0.124	0.37	5.12e-21	Mel79	TDRD3
DHPS	2.96e-25	-0.583006	0.32	0.599	5.79e-21	Mel79	DHPS
TAF11	2.99e-25	-0.491309	0.228	0.506	5.84e-21	Mel79	TAF11
PRPS2	3.03e-25	0.379373	0.749	0.526	5.91e-21	Mel79	PRPS2
SLC25A3	3.04e-25	-0.367623	0.935	0.935	5.94e-21	Mel79	SLC25A3
MELK	3.09e-25	-0.363878	0.047	0.272	6.03e-21	Mel79	MELK
ODF2L	3.1e-25	0.293156	0.982	0.953	6.05e-21	Mel79	ODF2L
FOXO3	3.14e-25	0.607521	0.654	0.483	6.13e-21	Mel79	FOXO3
EFCAB13	3.52e-25	0.4579	0.354	0.163	6.87e-21	Mel79	EFCAB13
PTPRF	3.67e-25	-0.412057	0.031	0.245	7.17e-21	Mel79	PTPRF
NUSAP1	3.75e-25	-0.716891	0.029	0.237	7.32e-21	Mel79	NUSAP1
PGF	4.03e-25	-0.551203	0.008	0.203	7.87e-21	Mel79	PGF
TCAF1	4.61e-25	0.631674	0.662	0.537	9e-21	Mel79	TCAF1
SPRY4	4.63e-25	0.537384	0.731	0.517	9.05e-21	Mel79	SPRY4
DPP9	5.04e-25	-0.395204	0.509	0.799	9.85e-21	Mel79	DPP9
TGFBI	5.09e-25	-0.899739	0.01	0.205	9.95e-21	Mel79	TGFBI
CFLAR	5.37e-25	0.269552	0.994	0.981	1.05e-20	Mel79	CFLAR
RAB3D	5.48e-25	-0.325375	0.277	0.591	1.07e-20	Mel79	RAB3D
PTPRE	5.63e-25	0.383023	0.2	0.053	1.1e-20	Mel79	PTPRE
RBM47	6.03e-25	0.342219	0.155	0.031	1.18e-20	Mel79	RBM47
ARHGEF17	6.06e-25	0.600621	0.407	0.203	1.18e-20	Mel79	ARHGEF17
KCNJ10.1	6.11e-25	0.356387	0.179	0.042	1.19e-20	Mel79	KCNJ10
FRMD4B	6.12e-25	-0.349376	0.033	0.247	1.2e-20	Mel79	FRMD4B
TMEM50A	6.5e-25	0.397124	0.827	0.653	1.27e-20	Mel79	TMEM50A
BCL2L11	6.56e-25	0.610419	0.527	0.34	1.28e-20	Mel79	BCL2L11
NUDT19	6.68e-25	-0.581764	0.731	0.878	1.31e-20	Mel79	NUDT19
KDELC2	6.75e-25	-0.308144	0.47	0.795	1.32e-20	Mel79	KDELC2
GTF2H5	6.77e-25	0.402059	0.813	0.798	1.32e-20	Mel79	GTF2H5
ELOVL1	6.99e-25	0.521048	0.717	0.523	1.36e-20	Mel79	ELOVL1
FAM102A	7.3e-25	0.481243	0.652	0.422	1.43e-20	Mel79	FAM102A
GSTK1	7.42e-25	0.332613	0.866	0.712	1.45e-20	Mel79	GSTK1
ITIH5	7.51e-25	-0.571367	0.334	0.675	1.47e-20	Mel79	ITIH5
ELAC2	7.61e-25	-0.613212	0.196	0.454	1.49e-20	Mel79	ELAC2
CDK1	7.78e-25	-0.726722	0.012	0.208	1.52e-20	Mel79	CDK1
MGST1	8.43e-25	-0.490483	0.006	0.197	1.65e-20	Mel79	MGST1
LAMA1	8.44e-25	0.466463	0.344	0.143	1.65e-20	Mel79	LAMA1
B3GAT3	8.52e-25	0.443404	0.725	0.556	1.66e-20	Mel79	B3GAT3
PLXNC1	8.55e-25	0.500857	0.585	0.342	1.67e-20	Mel79	PLXNC1
SHKBP1	8.9e-25	-0.523404	0.165	0.434	1.74e-20	Mel79	SHKBP1
L2HGDH	8.91e-25	0.354951	0.927	0.922	1.74e-20	Mel79	L2HGDH
TOP2A	9.1e-25	-0.75313	0.02	0.222	1.78e-20	Mel79	TOP2A
ARHGAP4	9.16e-25	-0.474274	0.067	0.298	1.79e-20	Mel79	ARHGAP4
GIT1	9.18e-25	0.505212	0.613	0.398	1.79e-20	Mel79	GIT1
HMGN1	9.38e-25	-0.547052	0.786	0.864	1.83e-20	Mel79	HMGN1
IFRD2	9.61e-25	-0.612326	0.279	0.549	1.88e-20	Mel79	IFRD2
WDR12	9.68e-25	-0.56745	0.218	0.483	1.89e-20	Mel79	WDR12
ABHD4	9.78e-25	0.52001	0.507	0.282	1.91e-20	Mel79	ABHD4
GTSE1	1.01e-24	-0.298236	0.057	0.287	1.98e-20	Mel79	GTSE1
RNASE1.1	1.1e-24	-1.07217	0.031	0.235	2.14e-20	Mel79	RNASE1
CCDC28B	1.13e-24	-0.321071	0.071	0.309	2.2e-20	Mel79	CCDC28B
CPQ	1.15e-24	0.470083	0.664	0.408	2.25e-20	Mel79	CPQ
ARHGAP11A	1.21e-24	-0.31723	0.177	0.464	2.36e-20	Mel79	ARHGAP11A
EDNRB	1.27e-24	-0.753925	0.578	0.691	2.49e-20	Mel79	EDNRB
CTNNA1	1.3e-24	0.367933	0.878	0.771	2.53e-20	Mel79	CTNNA1
PRKAR1B	1.3e-24	-0.255399	0.043	0.261	2.54e-20	Mel79	PRKAR1B
SNAPC3	1.51e-24	-0.328034	0.255	0.556	2.95e-20	Mel79	SNAPC3
IPO9	1.51e-24	-0.504061	0.709	0.904	2.95e-20	Mel79	IPO9
AURKA	1.53e-24	-0.412239	0.086	0.329	2.98e-20	Mel79	AURKA
NES	1.63e-24	0.48484	0.587	0.373	3.18e-20	Mel79	NES
STMN1	1.71e-24	0.346394	0.982	0.87	3.35e-20	Mel79	STMN1
HNRNPA2B1	1.77e-24	-0.328836	0.951	0.927	3.45e-20	Mel79	HNRNPA2B1
DST	1.78e-24	0.517057	0.743	0.544	3.47e-20	Mel79	DST
GATD1	1.78e-24	0.322651	0.937	0.957	3.48e-20	Mel79	GATD1
FKBP2	1.86e-24	0.326217	0.831	0.666	3.62e-20	Mel79	FKBP2
KBTBD6	1.92e-24	-0.343478	0.36	0.691	3.75e-20	Mel79	KBTBD6
TLR1	1.95e-24	0.358645	0.204	0.056	3.81e-20	Mel79	TLR1
PMF1	1.96e-24	-0.54464	0.299	0.576	3.82e-20	Mel79	PMF1
SPAG9	1.96e-24	0.484893	0.857	0.839	3.82e-20	Mel79	SPAG9
CHD4	1.98e-24	0.417183	0.857	0.716	3.86e-20	Mel79	CHD4
AVPI1	2.02e-24	0.567335	0.521	0.304	3.94e-20	Mel79	AVPI1
UBE2G1	2.14e-24	-0.393323	0.246	0.538	4.19e-20	Mel79	UBE2G1
GYS1	2.16e-24	-0.418472	0.143	0.406	4.21e-20	Mel79	GYS1
MAGED4B	2.22e-24	-0.334592	0.002	0.188	4.34e-20	Mel79	MAGED4B
WDR46	2.22e-24	-0.62809	0.377	0.632	4.34e-20	Mel79	WDR46
NAV1	2.28e-24	-0.442894	0.314	0.603	4.45e-20	Mel79	NAV1
EP300	2.48e-24	0.533688	0.688	0.518	4.84e-20	Mel79	EP300
CORO2B	2.65e-24	-0.397191	0.01	0.202	5.18e-20	Mel79	CORO2B
ZNF317	2.72e-24	-0.389789	0.106	0.357	5.31e-20	Mel79	ZNF317
AFMID	2.84e-24	-0.329303	0.538	0.839	5.55e-20	Mel79	AFMID
CLDN11	3.09e-24	-0.323589	0.246	0.591	6.04e-20	Mel79	CLDN11
NPDC1	3.15e-24	-0.338044	0.031	0.239	6.16e-20	Mel79	NPDC1
FBXL12	3.25e-24	-0.455486	0.141	0.392	6.36e-20	Mel79	FBXL12
SIKE1	3.33e-24	-0.403844	0.308	0.614	6.51e-20	Mel79	SIKE1
NDFIP1	3.36e-24	0.359604	0.8	0.68	6.55e-20	Mel79	NDFIP1
SUMF1	3.44e-24	0.579372	0.513	0.306	6.71e-20	Mel79	SUMF1
OLA1	3.45e-24	-0.604111	0.603	0.81	6.73e-20	Mel79	OLA1
FUS	3.47e-24	-0.459927	0.866	0.922	6.78e-20	Mel79	FUS
RPS6KB2	3.66e-24	-0.371917	0.189	0.459	7.14e-20	Mel79	RPS6KB2
DLG5	3.7e-24	-0.289687	0.057	0.281	7.23e-20	Mel79	DLG5
ARF3	3.72e-24	0.38739	0.774	0.642	7.26e-20	Mel79	ARF3
RHOB	3.77e-24	0.522199	0.564	0.386	7.36e-20	Mel79	RHOB
RAP1GAP	3.97e-24	-0.542243	0.055	0.271	7.76e-20	Mel79	RAP1GAP
TFB2M	4.36e-24	-0.512453	0.196	0.456	8.51e-20	Mel79	TFB2M
BGN	4.53e-24	-0.673486	0.008	0.195	8.85e-20	Mel79	BGN
MMADHC	4.58e-24	-0.603873	0.53	0.714	8.94e-20	Mel79	MMADHC
LAPTM4A	4.58e-24	0.267556	0.943	0.832	8.94e-20	Mel79	LAPTM4A
CLEC2B	4.75e-24	0.287091	0.487	0.251	9.28e-20	Mel79	CLEC2B
ABCA2	4.83e-24	0.581583	0.397	0.203	9.44e-20	Mel79	ABCA2
SERTAD1	5.06e-24	0.703304	0.475	0.29	9.88e-20	Mel79	SERTAD1
NME1-NME2	5.12e-24	-0.376937	0.959	0.95	9.99e-20	Mel79	NME1-NME2
EIF5	5.52e-24	0.327468	0.874	0.737	1.08e-19	Mel79	EIF5
COL4A5	5.53e-24	0.357747	0.212	0.062	1.08e-19	Mel79	COL4A5
FGFRL1	5.56e-24	0.395638	0.265	0.092	1.09e-19	Mel79	FGFRL1
CDR2L	5.59e-24	-0.274496	0.002	0.185	1.09e-19	Mel79	CDR2L
C1orf198	5.61e-24	-0.563498	0.273	0.551	1.1e-19	Mel79	C1orf198
PNPLA2	5.67e-24	0.487107	0.519	0.321	1.11e-19	Mel79	PNPLA2
FGF1	5.74e-24	0.452028	0.263	0.093	1.12e-19	Mel79	FGF1
ATP5MG	5.78e-24	-0.485999	0.817	0.846	1.13e-19	Mel79	ATP5MG
COPS3	6e-24	-0.633313	0.234	0.485	1.17e-19	Mel79	COPS3
RFC2.1	6.14e-24	-0.511944	0.491	0.782	1.2e-19	Mel79	RFC2
PLA2G6	6.35e-24	0.59511	0.44	0.247	1.24e-19	Mel79	PLA2G6
DAAM1	6.58e-24	0.52801	0.558	0.355	1.28e-19	Mel79	DAAM1
SF3B2	6.71e-24	-0.498142	0.585	0.772	1.31e-19	Mel79	SF3B2
PRKAB2	8.38e-24	0.533657	0.564	0.357	1.64e-19	Mel79	PRKAB2
ACCS	8.47e-24	0.45766	0.367	0.178	1.66e-19	Mel79	ACCS
CLCN3	8.52e-24	0.552728	0.666	0.488	1.66e-19	Mel79	CLCN3
AFF4	8.7e-24	0.423526	0.853	0.68	1.7e-19	Mel79	AFF4
MAP3K14	8.73e-24	0.453426	0.336	0.151	1.71e-19	Mel79	MAP3K14
2022-09-11	9.84e-24	-0.497455	0.466	0.757	1.92e-19	Mel79	2022-09-11
PGLS	1.03e-23	-0.534104	0.33	0.594	2.01e-19	Mel79	PGLS
GIPC1	1.03e-23	-0.252225	0.114	0.365	2.01e-19	Mel79	GIPC1
PLBD2	1.07e-23	0.682025	0.536	0.367	2.09e-19	Mel79	PLBD2
GTPBP3	1.11e-23	-0.265903	0.395	0.706	2.18e-19	Mel79	GTPBP3
DHRS7	1.13e-23	0.399493	0.737	0.558	2.21e-19	Mel79	DHRS7
RRS1	1.14e-23	-0.441752	0.198	0.461	2.22e-19	Mel79	RRS1
EIF5A	1.24e-23	-0.450832	0.821	0.93	2.42e-19	Mel79	EIF5A
TRIM16	1.26e-23	-0.252604	0.128	0.395	2.45e-19	Mel79	TRIM16
SS18L1	1.27e-23	-0.358287	0.204	0.487	2.49e-19	Mel79	SS18L1
DDX3Y	1.28e-23	0.47944	0.499	0.275	2.5e-19	Mel79	DDX3Y
SOX10	1.29e-23	0.392809	0.829	0.626	2.52e-19	Mel79	SOX10
C19orf25	1.31e-23	-0.418463	0.114	0.355	2.55e-19	Mel79	C19orf25
PXDN	1.31e-23	-0.576494	0.004	0.185	2.56e-19	Mel79	PXDN
CASP1.1	1.37e-23	0.521901	0.401	0.186	2.68e-19	Mel79	CASP1
FBXL20	1.41e-23	0.454405	0.876	0.902	2.75e-19	Mel79	FBXL20
TOP3A	1.5e-23	-0.252469	0.214	0.505	2.93e-19	Mel79	TOP3A
TMEM242	1.5e-23	0.472704	0.479	0.275	2.93e-19	Mel79	TMEM242
POMP	1.51e-23	-0.488203	0.776	0.875	2.94e-19	Mel79	POMP
JKAMP	1.52e-23	0.568858	0.613	0.429	2.96e-19	Mel79	JKAMP
FADS2	1.53e-23	-0.436303	0.094	0.324	2.98e-19	Mel79	FADS2
DYNC1I1.1	1.55e-23	-0.413235	0.024	0.222	3.02e-19	Mel79	DYNC1I1
CLIP4	1.72e-23	0.477332	0.46	0.245	3.36e-19	Mel79	CLIP4
UFC1	1.92e-23	-0.603524	0.666	0.809	3.74e-19	Mel79	UFC1
GABARAP	1.94e-23	-0.480692	0.89	0.901	3.8e-19	Mel79	GABARAP
PCCB	1.96e-23	-0.513077	0.159	0.416	3.84e-19	Mel79	PCCB
HILPDA	2.02e-23	-0.382489	0.234	0.526	3.95e-19	Mel79	HILPDA
CHN1	2.07e-23	0.41964	0.43	0.207	4.04e-19	Mel79	CHN1
MCM4	2.1e-23	-0.684495	0.316	0.588	4.1e-19	Mel79	MCM4
TSTA3	2.28e-23	-0.558519	0.312	0.591	4.44e-19	Mel79	TSTA3
NBR1	2.57e-23	0.457924	0.76	0.602	5.02e-19	Mel79	NBR1
NEDD9	2.57e-23	0.507635	0.627	0.417	5.02e-19	Mel79	NEDD9
TYK2	2.69e-23	-0.464104	0.173	0.429	5.25e-19	Mel79	TYK2
SCO1	2.72e-23	-0.437405	0.1	0.339	5.31e-19	Mel79	SCO1
SUPT6H	2.76e-23	0.568956	0.648	0.494	5.39e-19	Mel79	SUPT6H
TIPRL	2.82e-23	-0.48195	0.434	0.716	5.5e-19	Mel79	TIPRL
TBCB	2.87e-23	-0.587987	0.493	0.703	5.6e-19	Mel79	TBCB
THOP1	2.9e-23	-0.402299	0.102	0.343	5.67e-19	Mel79	THOP1
PPAT	2.97e-23	-0.481745	0.169	0.423	5.8e-19	Mel79	PPAT
RAD23A	3.01e-23	-0.462386	0.568	0.793	5.87e-19	Mel79	RAD23A
POLR3C	3.19e-23	-0.563289	0.279	0.541	6.23e-19	Mel79	POLR3C
CAP2	3.22e-23	-0.413962	0.002	0.179	6.29e-19	Mel79	CAP2
SARAF	3.41e-23	0.28772	0.925	0.772	6.66e-19	Mel79	SARAF
NLGN1	3.49e-23	0.478159	0.434	0.217	6.82e-19	Mel79	NLGN1
SFI1	3.49e-23	0.67558	0.464	0.273	6.83e-19	Mel79	SFI1
SCN9A	3.58e-23	0.581676	0.336	0.171	6.99e-19	Mel79	SCN9A
CAT	3.65e-23	0.489967	0.646	0.455	7.13e-19	Mel79	CAT
ZMAT1	3.66e-23	0.526018	0.342	0.18	7.15e-19	Mel79	ZMAT1
FAM234A	3.71e-23	0.477398	0.727	0.569	7.25e-19	Mel79	FAM234A
THOC3	3.71e-23	-0.432573	0.134	0.393	7.25e-19	Mel79	THOC3
KCNH5	3.83e-23	0.254725	0.112	0.015	7.48e-19	Mel79	KCNH5
CDCA7L	4.34e-23	-0.431581	0.024	0.218	8.47e-19	Mel79	CDCA7L
ATF6B	4.42e-23	0.483768	0.735	0.558	8.64e-19	Mel79	ATF6B
STT3A	4.75e-23	-0.592453	0.532	0.708	9.28e-19	Mel79	STT3A
NAP1L1	4.91e-23	-0.32737	0.967	0.931	9.6e-19	Mel79	NAP1L1
TM7SF3	5.01e-23	0.556896	0.776	0.728	9.78e-19	Mel79	TM7SF3
PSMB6	5.07e-23	-0.555959	0.611	0.772	9.91e-19	Mel79	PSMB6
MYDGF	5.08e-23	-0.551544	0.599	0.741	9.92e-19	Mel79	MYDGF
MRPL12	5.08e-23	-0.509243	0.446	0.685	9.92e-19	Mel79	MRPL12
HIPK3	5.14e-23	0.499285	0.483	0.275	1e-18	Mel79	HIPK3
TRIM47	5.32e-23	0.43085	0.411	0.21	1.04e-18	Mel79	TRIM47
ZNF706	5.51e-23	0.302593	0.902	0.752	1.08e-18	Mel79	ZNF706
ARHGDIA	5.55e-23	0.355952	0.811	0.752	1.08e-18	Mel79	ARHGDIA
MECR	5.6e-23	-0.38701	0.291	0.588	1.09e-18	Mel79	MECR
MXRA8	5.63e-23	-0.422442	0.008	0.188	1.1e-18	Mel79	MXRA8
SH3PXD2A	5.73e-23	-0.409755	0.128	0.377	1.12e-18	Mel79	SH3PXD2A
COL22A1	6.14e-23	-0.422189	0.01	0.191	1.2e-18	Mel79	COL22A1
SGTA	6.41e-23	-0.541991	0.277	0.546	1.25e-18	Mel79	SGTA
PTPRS	7.21e-23	0.403921	0.733	0.491	1.41e-18	Mel79	PTPRS
RAPH1	7.24e-23	0.535212	0.637	0.488	1.41e-18	Mel79	RAPH1
CPEB1	7.4e-23	0.555183	0.399	0.211	1.45e-18	Mel79	CPEB1
FOXM1	7.7e-23	-0.342451	0.039	0.241	1.5e-18	Mel79	FOXM1
ELP5	8.01e-23	-0.401896	0.206	0.486	1.56e-18	Mel79	ELP5
MPHOSPH10	8.04e-23	-0.468004	0.248	0.509	1.57e-18	Mel79	MPHOSPH10
RERE	8.54e-23	0.438681	0.719	0.562	1.67e-18	Mel79	RERE
DCHS1	8.76e-23	-0.334861	0.002	0.176	1.71e-18	Mel79	DCHS1
PLXNB3	8.91e-23	0.575695	0.505	0.305	1.74e-18	Mel79	PLXNB3
EXTL1	9.09e-23	-0.585545	0.134	0.367	1.78e-18	Mel79	EXTL1
TIPARP	9.38e-23	0.546607	0.375	0.176	1.83e-18	Mel79	TIPARP
IPO5	9.49e-23	-0.52406	0.289	0.559	1.85e-18	Mel79	IPO5
CLSTN1	9.62e-23	0.541536	0.57	0.397	1.88e-18	Mel79	CLSTN1
ILVBL	9.88e-23	-0.567905	0.297	0.568	1.93e-18	Mel79	ILVBL
RCC1	1.03e-22	-0.468946	0.096	0.329	2.02e-18	Mel79	RCC1
POGZ	1.07e-22	0.480386	0.796	0.65	2.09e-18	Mel79	POGZ
PSMB8	1.08e-22	0.396137	0.766	0.549	2.1e-18	Mel79	PSMB8
COPS5	1.08e-22	-0.611212	0.373	0.623	2.12e-18	Mel79	COPS5
SAMHD1	1.11e-22	0.356231	0.328	0.136	2.18e-18	Mel79	SAMHD1
MYO1B	1.13e-22	-0.46501	0.155	0.407	2.2e-18	Mel79	MYO1B
C1QTNF3.1	1.2e-22	-0.960009	0.09	0.311	2.34e-18	Mel79	C1QTNF3
RPS2	1.28e-22	-0.310222	0.986	0.971	2.51e-18	Mel79	RPS2
LRTOMT	1.34e-22	0.371492	0.888	0.917	2.62e-18	Mel79	LRTOMT
DBF4	1.37e-22	-0.354993	0.13	0.373	2.68e-18	Mel79	DBF4
FMC1	1.5e-22	0.344873	0.809	0.805	2.92e-18	Mel79	FMC1
CHSY1	1.58e-22	-0.423511	0.251	0.515	3.08e-18	Mel79	CHSY1
BCAP29.1	1.58e-22	0.382316	0.766	0.548	3.09e-18	Mel79	BCAP29
CLIP3	1.58e-22	-0.282692	0.039	0.242	3.09e-18	Mel79	CLIP3
PSMC1	1.61e-22	-0.623185	0.499	0.708	3.14e-18	Mel79	PSMC1
C11orf24	1.62e-22	-0.730037	0.436	0.658	3.16e-18	Mel79	C11orf24
CDK4	1.71e-22	-0.480715	0.733	0.864	3.34e-18	Mel79	CDK4
RASAL2	1.75e-22	0.589195	0.432	0.243	3.42e-18	Mel79	RASAL2
SUCLA2	1.78e-22	-0.531374	0.193	0.447	3.49e-18	Mel79	SUCLA2
WDR4	1.79e-22	-0.355905	0.098	0.334	3.5e-18	Mel79	WDR4
CHST9.1	1.88e-22	-0.451388	0	0.17	3.68e-18	Mel79	CHST9
CS	1.93e-22	-0.513973	0.605	0.794	3.76e-18	Mel79	CS
HMBS	1.93e-22	-0.49323	0.149	0.39	3.78e-18	Mel79	HMBS
RGS16	2e-22	-0.70471	0.014	0.195	3.91e-18	Mel79	RGS16
KRI1	2.1e-22	-0.35098	0.234	0.508	4.1e-18	Mel79	KRI1
ETS2	2.11e-22	-0.476211	0.012	0.191	4.12e-18	Mel79	ETS2
LYST	2.15e-22	0.394795	0.862	0.644	4.2e-18	Mel79	LYST
DNAJB6	2.18e-22	0.307695	0.9	0.729	4.26e-18	Mel79	DNAJB6
LSR	2.23e-22	0.397245	0.273	0.108	4.36e-18	Mel79	LSR
NF2	2.25e-22	-0.549415	0.758	0.909	4.39e-18	Mel79	NF2
ARHGEF7	2.26e-22	-0.374958	0.226	0.499	4.41e-18	Mel79	ARHGEF7
PSMG3-AS1	2.29e-22	0.382296	0.326	0.148	4.47e-18	Mel79	PSMG3-AS1
OXA1L	2.31e-22	-0.65877	0.519	0.702	4.51e-18	Mel79	OXA1L
IPO4	2.37e-22	-0.595377	0.183	0.429	4.62e-18	Mel79	IPO4
SLC6A6	2.37e-22	0.505358	0.385	0.191	4.63e-18	Mel79	SLC6A6
LPAR6	2.38e-22	-0.361339	0.116	0.352	4.64e-18	Mel79	LPAR6
SLC1A3	2.47e-22	-0.418209	0.006	0.18	4.82e-18	Mel79	SLC1A3
SUGP1	2.56e-22	-0.374642	0.151	0.406	5.01e-18	Mel79	SUGP1
KIAA0556	2.58e-22	0.57683	0.452	0.263	5.04e-18	Mel79	KIAA0556
SH2D4A.1	2.65e-22	-0.3822	0.016	0.198	5.17e-18	Mel79	SH2D4A
STX10	2.7e-22	-0.4114	0.183	0.434	5.27e-18	Mel79	STX10
NXF1	2.71e-22	0.546994	0.662	0.475	5.29e-18	Mel79	NXF1
TMEM212	2.79e-22	0.25987	0.965	0.938	5.44e-18	Mel79	TMEM212
DIS3	3.04e-22	-0.352045	0.448	0.762	5.94e-18	Mel79	DIS3
ROPN1B	3.05e-22	0.399228	0.603	0.39	5.96e-18	Mel79	ROPN1B
OS9	3.11e-22	0.34767	0.843	0.706	6.08e-18	Mel79	OS9
TMEM11	3.17e-22	-0.588897	0.218	0.456	6.2e-18	Mel79	TMEM11
NME3	3.34e-22	0.466045	0.548	0.355	6.52e-18	Mel79	NME3
PQLC3	3.55e-22	0.495323	0.479	0.274	6.94e-18	Mel79	PQLC3
DCTN5	3.73e-22	-0.435862	0.413	0.706	7.28e-18	Mel79	DCTN5
B3GALNT1	3.81e-22	-0.408263	0.029	0.214	7.45e-18	Mel79	B3GALNT1
BCL2	3.86e-22	0.385498	0.287	0.115	7.54e-18	Mel79	BCL2
NME1.1	3.86e-22	-0.497102	0.809	0.856	7.54e-18	Mel79	NME1
NPEPPS	3.87e-22	0.386073	0.831	0.686	7.55e-18	Mel79	NPEPPS
ZPR1	4.03e-22	-0.476737	0.151	0.395	7.87e-18	Mel79	ZPR1
SETBP1	4.09e-22	0.389033	0.393	0.194	7.99e-18	Mel79	SETBP1
SSB	4.19e-22	-0.503538	0.692	0.8	8.18e-18	Mel79	SSB
ISG20L2	4.24e-22	-0.39183	0.293	0.581	8.28e-18	Mel79	ISG20L2
EXOC7	4.32e-22	0.404136	0.794	0.673	8.44e-18	Mel79	EXOC7
TRIB1	4.58e-22	0.449271	0.517	0.299	8.94e-18	Mel79	TRIB1
SIN3B	4.65e-22	-0.253354	0.098	0.33	9.08e-18	Mel79	SIN3B
FMOD	4.73e-22	-0.807397	0.002	0.17	9.23e-18	Mel79	FMOD
TMEM106C	4.75e-22	0.361443	0.737	0.533	9.27e-18	Mel79	TMEM106C
XRCC1	4.88e-22	-0.457666	0.118	0.355	9.54e-18	Mel79	XRCC1
IFT27	5.15e-22	0.419417	0.497	0.307	1.01e-17	Mel79	IFT27
COL16A1	5.53e-22	0.576978	0.578	0.38	1.08e-17	Mel79	COL16A1
GCDH	5.64e-22	-0.36826	0.077	0.298	1.1e-17	Mel79	GCDH
NCAPH	6.15e-22	-0.347754	0.047	0.245	1.2e-17	Mel79	NCAPH
RANBP3	6.24e-22	-0.355596	0.23	0.499	1.22e-17	Mel79	RANBP3
UTP25	7.02e-22	-0.430572	0.324	0.603	1.37e-17	Mel79	UTP25
TFDP1	7.08e-22	-0.328928	0.049	0.252	1.38e-17	Mel79	TFDP1
AASDHPPT	7.43e-22	-0.516921	0.356	0.61	1.45e-17	Mel79	AASDHPPT
AVIL	7.47e-22	0.359954	0.202	0.063	1.46e-17	Mel79	AVIL
CYTL1	7.67e-22	-0.394675	0	0.165	1.5e-17	Mel79	CYTL1
METTL16	7.69e-22	-0.252112	0.336	0.653	1.5e-17	Mel79	METTL16
NUDC	7.72e-22	-0.482931	0.76	0.88	1.51e-17	Mel79	NUDC
GADD45B	7.8e-22	0.482928	0.415	0.221	1.52e-17	Mel79	GADD45B
PCNX2	8.2e-22	0.42727	0.232	0.082	1.6e-17	Mel79	PCNX2
NOP58	8.27e-22	-0.57782	0.644	0.757	1.62e-17	Mel79	NOP58
METTL13	8.68e-22	-0.512562	0.2	0.454	1.7e-17	Mel79	METTL13
ROCK1P1	9.06e-22	0.549775	0.578	0.409	1.77e-17	Mel79	ROCK1P1
GTF2F2	9.19e-22	-0.530031	0.371	0.611	1.79e-17	Mel79	GTF2F2
MRPL40	9.33e-22	0.360926	0.749	0.57	1.82e-17	Mel79	MRPL40
CEBPZ	9.92e-22	-0.509533	0.422	0.661	1.94e-17	Mel79	CEBPZ
MKNK2	9.93e-22	0.571996	0.532	0.382	1.94e-17	Mel79	MKNK2
QTRT1	1.01e-21	-0.510285	0.265	0.521	1.98e-17	Mel79	QTRT1
POLRMT	1.05e-21	-0.417798	0.153	0.397	2.05e-17	Mel79	POLRMT
PSMG3	1.06e-21	-0.425336	0.279	0.54	2.07e-17	Mel79	PSMG3
H19	1.07e-21	-1.07253	0.002	0.168	2.1e-17	Mel79	H19
LBH	1.14e-21	-0.397812	0.012	0.185	2.22e-17	Mel79	LBH
SDF2	1.17e-21	0.501489	0.619	0.456	2.29e-17	Mel79	SDF2
CCT8	1.19e-21	-0.504546	0.768	0.843	2.33e-17	Mel79	CCT8
CYP2J2	1.2e-21	0.344271	0.222	0.073	2.34e-17	Mel79	CYP2J2
RGS3	1.21e-21	-0.493798	0.118	0.349	2.36e-17	Mel79	RGS3
WDR76	1.23e-21	-0.252257	0.265	0.569	2.4e-17	Mel79	WDR76
PSPC1	1.26e-21	-0.485147	0.255	0.507	2.46e-17	Mel79	PSPC1
TRIP13	1.32e-21	-0.467405	0.308	0.598	2.58e-17	Mel79	TRIP13
MYOF	1.33e-21	0.402687	0.248	0.09	2.59e-17	Mel79	MYOF
CHD9	1.44e-21	0.520024	0.731	0.579	2.81e-17	Mel79	CHD9
TPCN1	1.48e-21	0.524745	0.576	0.396	2.9e-17	Mel79	TPCN1
MSI2	1.49e-21	0.37922	0.611	0.444	2.9e-17	Mel79	MSI2
VANGL1	1.5e-21	0.544377	0.369	0.184	2.93e-17	Mel79	VANGL1
TIMM22	1.52e-21	-0.442877	0.161	0.406	2.97e-17	Mel79	TIMM22
PIGS	1.53e-21	0.542483	0.65	0.471	2.98e-17	Mel79	PIGS
TRIAP1	1.61e-21	-0.49138	0.171	0.417	3.14e-17	Mel79	TRIAP1
THEMIS2	1.65e-21	0.383457	0.328	0.139	3.22e-17	Mel79	THEMIS2
DCTPP1	1.7e-21	-0.569503	0.322	0.562	3.32e-17	Mel79	DCTPP1
CCDC80.1	1.7e-21	-0.416366	0	0.163	3.33e-17	Mel79	CCDC80
UFM1	1.71e-21	-0.469138	0.413	0.678	3.34e-17	Mel79	UFM1
CSAG1	1.75e-21	0.286721	0.611	0.401	3.41e-17	Mel79	CSAG1
FDPS	1.75e-21	-0.588848	0.54	0.717	3.41e-17	Mel79	FDPS
CELSR1	1.77e-21	0.515833	0.389	0.195	3.46e-17	Mel79	CELSR1
ARHGEF2	1.78e-21	-0.423395	0.222	0.481	3.47e-17	Mel79	ARHGEF2
PYCR1	1.78e-21	-0.51918	0.352	0.623	3.48e-17	Mel79	PYCR1
TRPM3	1.88e-21	0.357668	0.198	0.061	3.67e-17	Mel79	TRPM3
EMC6	1.94e-21	-0.403792	0.238	0.491	3.79e-17	Mel79	EMC6
MTHFD2	1.95e-21	-0.594464	0.228	0.476	3.82e-17	Mel79	MTHFD2
BUB1	2.09e-21	-0.513641	0.012	0.185	4.08e-17	Mel79	BUB1
ZNF331	2.11e-21	0.869592	0.56	0.481	4.12e-17	Mel79	ZNF331
WDR82	2.18e-21	-0.269937	0.375	0.701	4.27e-17	Mel79	WDR82
BIRC3	2.19e-21	0.409232	0.316	0.135	4.28e-17	Mel79	BIRC3
ORAI2	2.2e-21	0.275779	0.961	0.977	4.3e-17	Mel79	ORAI2
MLPH	2.22e-21	0.384115	0.868	0.553	4.33e-17	Mel79	MLPH
2022-09-06	2.3e-21	-0.48422	0.055	0.254	4.49e-17	Mel79	2022-09-06
PIAS4	2.35e-21	-0.414469	0.114	0.336	4.59e-17	Mel79	PIAS4
IQGAP3	2.37e-21	-0.291999	0.01	0.181	4.63e-17	Mel79	IQGAP3
SHISA2	2.41e-21	-0.530051	0.269	0.559	4.71e-17	Mel79	SHISA2
PIGP	2.44e-21	0.356936	0.576	0.402	4.77e-17	Mel79	PIGP
ABR	2.51e-21	-0.571558	0.269	0.503	4.9e-17	Mel79	ABR
SIRT2	2.53e-21	-0.479719	0.236	0.499	4.94e-17	Mel79	SIRT2
FAM129A	2.57e-21	-0.262491	0.094	0.326	5.03e-17	Mel79	FAM129A
H2AFY	2.84e-21	-0.506842	0.346	0.589	5.55e-17	Mel79	H2AFY
ADSL	2.87e-21	-0.673199	0.509	0.689	5.61e-17	Mel79	ADSL
NKAPD1	2.88e-21	-0.358536	0.098	0.316	5.63e-17	Mel79	NKAPD1
TP53RK	3.02e-21	-0.421003	0.365	0.619	5.91e-17	Mel79	TP53RK
ARF6	3.13e-21	-0.383769	0.328	0.621	6.12e-17	Mel79	ARF6
MAN1B1	3.16e-21	0.562373	0.613	0.444	6.17e-17	Mel79	MAN1B1
LEPROT	3.17e-21	0.368235	0.866	0.824	6.19e-17	Mel79	LEPROT
DTL	3.28e-21	-0.502106	0.01	0.181	6.4e-17	Mel79	DTL
RAB40B	3.35e-21	0.418029	0.332	0.156	6.55e-17	Mel79	RAB40B
RGS2	3.44e-21	0.441721	0.438	0.232	6.71e-17	Mel79	RGS2
WDR6	3.46e-21	-0.454195	0.318	0.583	6.76e-17	Mel79	WDR6
ENAH	3.73e-21	-0.479032	0.745	0.897	7.29e-17	Mel79	ENAH
KDM5D	3.8e-21	0.524913	0.36	0.177	7.43e-17	Mel79	KDM5D
KLHDC3	3.84e-21	-0.622514	0.458	0.673	7.5e-17	Mel79	KLHDC3
HNRNPA3	3.84e-21	-0.499825	0.747	0.847	7.5e-17	Mel79	HNRNPA3
HAUS5	3.86e-21	-0.268291	0.356	0.658	7.54e-17	Mel79	HAUS5
RBM42	4.06e-21	-0.388688	0.318	0.578	7.92e-17	Mel79	RBM42
PLD6	4.12e-21	-0.297154	0.149	0.397	8.04e-17	Mel79	PLD6
UBE2Z	4.14e-21	0.427307	0.564	0.368	8.08e-17	Mel79	UBE2Z
SUPT20H	4.52e-21	-0.415808	0.191	0.441	8.83e-17	Mel79	SUPT20H
HGSNAT	4.54e-21	0.560346	0.479	0.295	8.86e-17	Mel79	HGSNAT
TMEM206	4.62e-21	-0.427676	0.112	0.337	9.03e-17	Mel79	TMEM206
OPHN1	4.64e-21	0.33302	0.957	0.904	9.06e-17	Mel79	OPHN1
FUT8	4.85e-21	0.603412	0.395	0.212	9.47e-17	Mel79	FUT8
MIF4GD	4.9e-21	0.467955	0.397	0.212	9.56e-17	Mel79	MIF4GD
SLC5A6	5.05e-21	-0.569239	0.208	0.44	9.86e-17	Mel79	SLC5A6
NTPCR	5.13e-21	-0.404189	0.267	0.522	1e-16	Mel79	NTPCR
BAALC	5.32e-21	-0.418625	0.01	0.177	1.04e-16	Mel79	BAALC
SLC22A18	5.32e-21	0.569907	0.432	0.248	1.04e-16	Mel79	SLC22A18
RPS29	5.45e-21	-0.396772	0.941	0.946	1.06e-16	Mel79	RPS29
WDR3	5.5e-21	-0.480678	0.279	0.546	1.07e-16	Mel79	WDR3
RARA	5.59e-21	0.477243	0.442	0.257	1.09e-16	Mel79	RARA
MRAS	5.66e-21	0.549985	0.536	0.379	1.1e-16	Mel79	MRAS
PLEKHO1	6.04e-21	-0.26407	0.008	0.175	1.18e-16	Mel79	PLEKHO1
STAT1	6.38e-21	0.403139	0.823	0.695	1.25e-16	Mel79	STAT1
MTX1	6.51e-21	-0.503278	0.356	0.613	1.27e-16	Mel79	MTX1
FAM114A1	6.59e-21	0.45059	0.798	0.806	1.29e-16	Mel79	FAM114A1
ENG	6.59e-21	-0.470182	0.104	0.321	1.29e-16	Mel79	ENG
TRMT10C	6.69e-21	-0.390877	0.204	0.449	1.31e-16	Mel79	TRMT10C
IDH1	6.74e-21	-0.599232	0.248	0.498	1.32e-16	Mel79	IDH1
UQCRC2	7.13e-21	-0.556486	0.525	0.73	1.39e-16	Mel79	UQCRC2
MZT1	7.28e-21	-0.486765	0.191	0.434	1.42e-16	Mel79	MZT1
EAF1	7.31e-21	-0.325811	0.348	0.649	1.43e-16	Mel79	EAF1
LHFPL3-AS1.1	7.33e-21	-0.747428	0.112	0.315	1.43e-16	Mel79	LHFPL3-AS1
UNK	7.43e-21	0.430446	0.521	0.33	1.45e-16	Mel79	UNK
GINM1	7.59e-21	0.476452	0.42	0.24	1.48e-16	Mel79	GINM1
SEC14L2	7.61e-21	0.473363	0.393	0.208	1.49e-16	Mel79	SEC14L2
WAC	7.73e-21	0.356077	0.892	0.871	1.51e-16	Mel79	WAC
SMPDL3A	7.96e-21	0.420088	0.35	0.167	1.56e-16	Mel79	SMPDL3A
RASSF1	8.1e-21	-0.421637	0.12	0.349	1.58e-16	Mel79	RASSF1
RGPD6	8.11e-21	0.520993	0.432	0.272	1.58e-16	Mel79	RGPD6
CPNE1	8.21e-21	-0.575629	0.603	0.736	1.6e-16	Mel79	CPNE1
SURF4	8.34e-21	0.363954	0.8	0.667	1.63e-16	Mel79	SURF4
KLF9	8.68e-21	0.384028	0.344	0.165	1.69e-16	Mel79	KLF9
NSUN5	8.73e-21	-0.379865	0.259	0.521	1.7e-16	Mel79	NSUN5
ITGA10	9.03e-21	0.419791	0.409	0.194	1.76e-16	Mel79	ITGA10
TMEM204	9.24e-21	-0.534419	0.014	0.181	1.8e-16	Mel79	TMEM204
FANCI	9.48e-21	-0.5293	0.084	0.292	1.85e-16	Mel79	FANCI
ARAP2	9.65e-21	0.367211	0.244	0.091	1.88e-16	Mel79	ARAP2
PRR4	9.72e-21	0.377103	0.251	0.096	1.9e-16	Mel79	PRR4
PCDHGB4	9.84e-21	0.391247	0.138	0.03	1.92e-16	Mel79	PCDHGB4
ARMCX2	9.88e-21	-0.479509	0.045	0.235	1.93e-16	Mel79	ARMCX2
FHL1	9.92e-21	-0.548105	0.012	0.178	1.94e-16	Mel79	FHL1
TERF2IP	1.09e-20	0.455981	0.648	0.459	2.14e-16	Mel79	TERF2IP
CKAP2	1.1e-20	-0.450294	0.09	0.299	2.14e-16	Mel79	CKAP2
POLD1	1.12e-20	-0.464324	0.092	0.306	2.19e-16	Mel79	POLD1
SYNPO	1.26e-20	-0.322993	0.045	0.237	2.46e-16	Mel79	SYNPO
TMEM161A	1.28e-20	-0.38433	0.169	0.409	2.5e-16	Mel79	TMEM161A
RFXANK	1.29e-20	-0.417478	0.173	0.416	2.52e-16	Mel79	RFXANK
MAU2	1.31e-20	-0.426783	0.238	0.487	2.56e-16	Mel79	MAU2
CHD3	1.37e-20	-0.383697	0.2	0.441	2.67e-16	Mel79	CHD3
GBP2	1.39e-20	0.313527	0.495	0.256	2.71e-16	Mel79	GBP2
CRISPLD1	1.44e-20	-0.462492	0.106	0.325	2.82e-16	Mel79	CRISPLD1
COL4A2.1	1.49e-20	-0.391406	0.006	0.168	2.91e-16	Mel79	COL4A2
RRP9	1.5e-20	-0.432299	0.202	0.452	2.93e-16	Mel79	RRP9
FOXK1	1.53e-20	-0.443286	0.749	0.916	2.99e-16	Mel79	FOXK1
KLHL21.1	1.57e-20	0.57504	0.587	0.404	3.06e-16	Mel79	KLHL21
BRIX1	1.62e-20	-0.558382	0.31	0.527	3.17e-16	Mel79	BRIX1
PUM3	1.78e-20	-0.490246	0.356	0.583	3.47e-16	Mel79	PUM3
B3GALNT2	1.79e-20	-0.286015	0.301	0.588	3.5e-16	Mel79	B3GALNT2
LBX2-AS1	1.8e-20	0.473235	0.462	0.285	3.52e-16	Mel79	LBX2-AS1
FAM43A	1.89e-20	0.279474	0.226	0.081	3.68e-16	Mel79	FAM43A
ASRGL1	1.9e-20	0.427298	0.403	0.221	3.7e-16	Mel79	ASRGL1
NUTF2	1.9e-20	-0.48679	0.56	0.767	3.7e-16	Mel79	NUTF2
CLTC	1.98e-20	0.363826	0.88	0.793	3.86e-16	Mel79	CLTC
SRSF2	2.02e-20	0.313887	0.919	0.808	3.94e-16	Mel79	SRSF2
IRF1	2.02e-20	0.365569	0.894	0.911	3.95e-16	Mel79	IRF1
CCNG1	2.04e-20	-0.567261	0.491	0.703	3.98e-16	Mel79	CCNG1
RAB20	2.14e-20	-0.422767	0.002	0.158	4.17e-16	Mel79	RAB20
FAM174B	2.17e-20	-0.54015	0.167	0.397	4.24e-16	Mel79	FAM174B
NUFIP2	2.24e-20	0.557769	0.725	0.659	4.38e-16	Mel79	NUFIP2
LMNB1	2.35e-20	-0.275675	0.029	0.207	4.59e-16	Mel79	LMNB1
ETFA	2.41e-20	-0.518639	0.415	0.645	4.7e-16	Mel79	ETFA
SMARCC1	2.51e-20	-0.468769	0.371	0.604	4.91e-16	Mel79	SMARCC1
UBA2	2.59e-20	-0.333887	0.273	0.539	5.06e-16	Mel79	UBA2
RNH1	2.82e-20	0.29533	0.833	0.736	5.52e-16	Mel79	RNH1
DSCC1	2.93e-20	-0.366783	0.014	0.18	5.73e-16	Mel79	DSCC1
[truncated: 56,134 more rows]
