# Supplementary material for: Identification of Transcriptional Heterogeneity and Construction of a Prognostic Model for Melanoma Based on Single-Cell and Bulk Transcriptome Analysis
Source: Front Cell Dev Biol. 2022 May 13;10:874429. doi: 10.3389/fcell.2022.874429 (PMC9136400; doi:10.3389/fcell.2022.874429)
Supplement: Supplementary file 2 [file Table3.xlsx]

## Sheet: Supplement table2-tumor_NMF_mar
	p_val	avg_log2FC	pct.1	pct.2	p_val_adj	cluster	gene
TOP2A	7.1953e-254	1.87831	0.784	0.048	1.40524e-249	C1	TOP2A
NUSAP1	1.25875e-247	1.70891	0.804	0.061	2.45834e-243	C1	NUSAP1
CDK1	2.20029e-246	1.76085	0.748	0.041	4.29716e-242	C1	CDK1
TK1	3.53498e-236	1.68215	0.796	0.061	6.90381e-232	C1	TK1
PKMYT1	2.06764e-234	1.23288	0.667	0.023	4.03809e-230	C1	PKMYT1
BIRC5	3.36226e-226	1.82866	0.812	0.079	6.56649e-222	C1	BIRC5
AURKB	2.18872e-218	1.37191	0.647	0.028	4.27457e-214	C1	AURKB
NUF2	4.14455e-214	1.23325	0.667	0.034	8.0943e-210	C1	NUF2
UBE2C	5.39133e-213	1.85306	0.829	0.113	1.05293e-208	C1	UBE2C
TPX2	4.87553e-207	1.80051	0.793	0.095	9.5219e-203	C1	TPX2
PRC1	2.95471e-200	1.56118	0.751	0.08	5.77055e-196	C1	PRC1
KIF2C	1.44988e-198	1.38733	0.675	0.052	2.83161e-194	C1	KIF2C
CDCA8	2.04111e-195	1.35716	0.616	0.033	3.98628e-191	C1	CDCA8
MAD2L1	7.24706e-192	1.50495	0.838	0.133	1.41535e-187	C1	MAD2L1
BUB1	1.00925e-187	1.29142	0.633	0.043	1.97107e-183	C1	BUB1
KIFC1	6.92689e-184	1.01391	0.574	0.029	1.35282e-179	C1	KIFC1
ASF1B	2.19532e-181	1.01855	0.608	0.037	4.28746e-177	C1	ASF1B
CENPF	1.08446e-178	1.71906	0.854	0.171	2.11796e-174	C1	CENPF
IQGAP3	3.06764e-177	0.763272	0.613	0.043	5.99111e-173	C1	IQGAP3
PBK	6.42571e-177	1.1059	0.569	0.029	1.25494e-172	C1	PBK
CKAP2L	1.91825e-176	0.92075	0.496	0.013	3.74634e-172	C1	CKAP2L
TACC3	6.85477e-176	1.10901	0.58	0.035	1.33874e-171	C1	TACC3
MKI67	1.23958e-173	1.23901	0.563	0.033	2.42091e-169	C1	MKI67
UBE2T	3.21805e-173	1.45196	0.854	0.178	6.28485e-169	C1	UBE2T
CDC20	5.0308e-173	1.57219	0.633	0.055	9.82516e-169	C1	CDC20
CDC45	2.10959e-172	1.0632	0.541	0.025	4.12003e-168	C1	CDC45
NCAPG	1.6655e-170	1.10598	0.557	0.033	3.25272e-166	C1	NCAPG
BUB1B	1.00894e-169	1.04795	0.521	0.022	1.97045e-165	C1	BUB1B
SPAG5	1.10573e-168	1.22523	0.569	0.039	2.15949e-164	C1	SPAG5
KNL1	2.34409e-168	0.76493	0.479	0.013	4.578e-164	C1	KNL1
CDCA5	5.29287e-167	1.21332	0.616	0.051	1.0337e-162	C1	CDCA5
CCNA2	1.51208e-166	1.30931	0.566	0.04	2.9531e-162	C1	CCNA2
DLGAP5	6.50242e-163	0.951307	0.499	0.021	1.26992e-158	C1	DLGAP5
EXO1	1.10278e-162	0.967274	0.541	0.031	2.15373e-158	C1	EXO1
TROAP	1.34236e-159	1.07396	0.577	0.046	2.62162e-155	C1	TROAP
KIF15	1.45259e-159	0.780061	0.468	0.015	2.83692e-155	C1	KIF15
CCNB2	2.25498e-158	1.423	0.611	0.06	4.40398e-154	C1	CCNB2
HMGB2	3.8951e-158	1.58065	0.815	0.179	7.60713e-154	C1	HMGB2
KIF20A	9.07028e-158	1.27221	0.51	0.028	1.77143e-153	C1	KIF20A
ZWINT	2.27875e-157	1.22457	0.739	0.105	4.45039e-153	C1	ZWINT
ASPM	6.20409e-157	0.997717	0.56	0.044	1.21166e-152	C1	ASPM
ANLN	1.06007e-154	1.01679	0.58	0.051	2.07031e-150	C1	ANLN
CCNB1	3.31933e-153	1.65891	0.709	0.109	6.48265e-149	C1	CCNB1
RAD54L	8.96815e-152	0.608915	0.507	0.03	1.75148e-147	C1	RAD54L
KIF4A	1.78904e-151	0.99465	0.538	0.039	3.49399e-147	C1	KIF4A
RAD51AP1	7.31836e-149	0.834659	0.555	0.047	1.42927e-144	C1	RAD51AP1
SKA3	1.11028e-146	0.77698	0.465	0.021	2.16838e-142	C1	SKA3
CDCA3	4.13318e-146	0.868985	0.468	0.023	8.0721e-142	C1	CDCA3
TYMS	4.48089e-146	1.40481	0.86	0.208	8.75117e-142	C1	TYMS
DTL	1.00163e-142	1.05816	0.569	0.053	1.95618e-138	C1	DTL
POLQ	1.315e-142	0.651861	0.448	0.02	2.56819e-138	C1	POLQ
PIMREG	1.55415e-142	1.19869	0.501	0.037	3.03525e-138	C1	PIMREG
NCAPH	6.20618e-142	1.0486	0.65	0.106	1.21207e-137	C1	NCAPH
FANCI	1.46962e-140	1.20703	0.748	0.139	2.87016e-136	C1	FANCI
DIAPH3	3.20236e-140	0.726601	0.465	0.025	6.25421e-136	C1	DIAPH3
MND1	4.86253e-137	0.582184	0.501	0.04	9.49652e-133	C1	MND1
DSCC1	8.14261e-136	0.728558	0.557	0.055	1.59025e-131	C1	DSCC1
CDKN3	1.93542e-135	0.933375	0.532	0.049	3.77987e-131	C1	CDKN3
ESPL1	1.96607e-135	0.750478	0.44	0.022	3.83973e-131	C1	ESPL1
CENPM	1.04309e-134	0.757053	0.611	0.076	2.03715e-130	C1	CENPM
OIP5	1.03863e-132	0.665561	0.487	0.036	2.02845e-128	C1	OIP5
PCLAF	2.17506e-132	1.50354	0.896	0.388	4.24789e-128	C1	PCLAF
MYBL2	5.08261e-131	0.624666	0.409	0.016	9.92635e-127	C1	MYBL2
CKS1B	2.47715e-130	1.35422	0.955	0.464	4.83788e-126	C1	CKS1B
CDC25C	1.71445e-128	0.661202	0.361	0.008	3.34831e-124	C1	CDC25C
NDC80	5.49789e-128	0.937964	0.451	0.031	1.07374e-123	C1	NDC80
WDR62	9.32938e-128	0.578727	0.434	0.025	1.82203e-123	C1	WDR62
DEPDC1	2.74866e-125	0.789662	0.431	0.027	5.36814e-121	C1	DEPDC1
RAD51	3.55847e-124	0.993236	0.574	0.088	6.9497e-120	C1	RAD51
CENPW	1.85951e-123	0.686892	0.633	0.103	3.63162e-119	C1	CENPW
CIP2A	3.76437e-123	0.857222	0.535	0.06	7.35182e-119	C1	CIP2A
CENPE	1.77033e-122	0.709901	0.431	0.028	3.45746e-118	C1	CENPE
TTK	4.52278e-121	0.669804	0.392	0.019	8.833e-117	C1	TTK
DEPDC1B	1.45902e-119	0.687265	0.443	0.033	2.84946e-115	C1	DEPDC1B
POC1A	4.60767e-119	0.701129	0.49	0.047	8.99878e-115	C1	POC1A
MELK	6.13065e-119	1.10945	0.639	0.133	1.19732e-114	C1	MELK
FOXM1	1.38133e-117	0.888517	0.602	0.109	2.69774e-113	C1	FOXM1
HAUS8	2.89648e-116	0.448486	0.49	0.047	5.65683e-112	C1	HAUS8
PARPBP	3.15555e-116	0.679262	0.485	0.05	6.16279e-112	C1	PARPBP
RACGAP1	5.44197e-116	1.05812	0.619	0.106	1.06282e-111	C1	RACGAP1
RNASEH2A	1.2034e-113	1.08293	0.787	0.218	2.35023e-109	C1	RNASEH2A
RFC3	3.04506e-113	0.963749	0.664	0.13	5.947e-109	C1	RFC3
DDIAS	6.51849e-111	0.538163	0.378	0.021	1.27306e-106	C1	DDIAS
CENPK	2.40873e-108	0.692067	0.569	0.089	4.70425e-104	C1	CENPK
RRM2	3.71846e-107	1.81661	0.868	0.462	7.26216e-103	C1	RRM2
FAM83D	7.22103e-107	0.95555	0.412	0.038	1.41027e-102	C1	FAM83D
PLK1	1.11214e-105	1.32766	0.473	0.06	2.17201e-101	C1	PLK1
LMNB1	3.99393e-105	0.656737	0.552	0.085	7.80014e-101	C1	LMNB1
GTSE1	6.30541e-105	0.962001	0.63	0.151	1.23145e-100	C1	GTSE1
SMC2	1.86967e-103	0.85138	0.703	0.174	3.65146e-99	C1	SMC2
SMC4	2.19567e-103	1.15816	0.824	0.289	4.28814e-99	C1	SMC4
RTKN2	1.53358e-102	0.37356	0.384	0.028	2.99508e-98	C1	RTKN2
FAM72D	1.69833e-102	0.52084	0.387	0.029	3.31684e-98	C1	FAM72D
DHFR	2.28389e-102	1.10763	0.754	0.266	4.46043e-98	C1	DHFR
ESCO2	1.01946e-100	0.370682	0.353	0.021	1.99101e-96	C1	ESCO2
ZWILCH	5.06178e-100	0.869196	0.627	0.128	9.88565e-96	C1	ZWILCH
KIF20B	6.38703e-100	0.853076	0.594	0.125	1.24739e-95	C1	KIF20B
CHAF1A	6.88409e-99	0.508572	0.482	0.064	1.34446e-94	C1	CHAF1A
TEDC2	1.89575e-98	0.493569	0.434	0.046	3.7024e-94	C1	TEDC2
HMGB3	4.99142e-97	0.969798	0.706	0.197	9.74825e-93	C1	HMGB3
HELLS	9.833e-97	0.61423	0.538	0.091	1.92039e-92	C1	HELLS
C17orf53	3.70594e-96	0.509267	0.345	0.022	7.2377e-92	C1	C17orf53
GINS2	8.85634e-96	0.8033	0.588	0.111	1.72964e-91	C1	GINS2
MCM10	3.80981e-95	0.660193	0.487	0.079	7.44056e-91	C1	MCM10
ATAD2	5.06457e-95	0.777515	0.546	0.102	9.89111e-91	C1	ATAD2
KIF22	5.22019e-95	1.09602	0.739	0.226	1.0195e-90	C1	KIF22
KIF18A	2.09515e-94	0.61202	0.429	0.05	4.09183e-90	C1	KIF18A
KPNA2	4.47241e-94	1.31829	0.868	0.405	8.73461e-90	C1	KPNA2
CKAP2	5.90884e-94	0.952665	0.664	0.165	1.154e-89	C1	CKAP2
E2F1	1.51365e-90	0.367053	0.347	0.026	2.95616e-86	C1	E2F1
GMNN	3.9276e-90	0.98018	0.793	0.277	7.67061e-86	C1	GMNN
TCF19	5.82826e-90	0.795696	0.468	0.067	1.13826e-85	C1	TCF19
HMMR	4.15805e-89	0.691421	0.342	0.027	8.12068e-85	C1	HMMR
CDCA2	7.49882e-89	0.642431	0.431	0.054	1.46452e-84	C1	CDCA2
TICRR	1.32601e-88	0.358304	0.308	0.018	2.5897e-84	C1	TICRR
CCNE2	1.37255e-88	0.647687	0.319	0.021	2.68059e-84	C1	CCNE2
BLM	3.068e-88	0.610466	0.499	0.081	5.9918e-84	C1	BLM
GGH	9.46283e-88	1.02642	0.818	0.297	1.84809e-83	C1	GGH
FANCD2	3.0993e-87	0.969108	0.849	0.435	6.05293e-83	C1	FANCD2
TRAIP	3.23514e-87	0.586498	0.387	0.041	6.31822e-83	C1	TRAIP
EZH2	5.16401e-87	0.995933	0.689	0.216	1.00853e-82	C1	EZH2
PTTG1	7.01893e-86	0.990674	0.843	0.355	1.3708e-81	C1	PTTG1
MCM7	1.0063e-85	1.14469	0.88	0.422	1.96531e-81	C1	MCM7
FEN1	1.02659e-85	1.08854	0.796	0.309	2.00493e-81	C1	FEN1
MTFR2	5.78261e-85	0.343271	0.269	0.01	1.12934e-80	C1	MTFR2
PLK4	2.40144e-84	0.3465	0.314	0.021	4.69002e-80	C1	PLK4
NCAPG2	3.57869e-84	0.715353	0.577	0.122	6.98918e-80	C1	NCAPG2
CHEK2	1.66638e-83	0.639174	0.543	0.11	3.25444e-79	C1	CHEK2
POLD1	4.19879e-83	0.842619	0.661	0.172	8.20023e-79	C1	POLD1
TIMELESS	7.44091e-83	0.936708	0.675	0.212	1.45321e-78	C1	TIMELESS
EME1	1.41655e-82	0.444972	0.347	0.033	2.76653e-78	C1	EME1
CKS2	1.40558e-81	0.915529	0.874	0.396	2.7451e-77	C1	CKS2
RECQL4	5.22729e-81	0.519494	0.42	0.058	1.02089e-76	C1	RECQL4
BRCA2	1.64764e-80	0.541145	0.541	0.121	3.21784e-76	C1	BRCA2
RFC4	2.81122e-80	0.899146	0.65	0.199	5.49032e-76	C1	RFC4
KIF23	3.84483e-80	0.954893	0.555	0.125	7.50895e-76	C1	KIF23
SGO2	1.6971e-79	0.69329	0.476	0.092	3.31444e-75	C1	SGO2
CIT	6.80686e-79	0.704942	0.599	0.143	1.32938e-74	C1	CIT
CDC6	7.53991e-79	1.09624	0.703	0.279	1.47254e-74	C1	CDC6
E2F7	9.69689e-79	0.429193	0.384	0.048	1.8938e-74	C1	E2F7
SAE1	1.41098e-78	0.996117	0.868	0.412	2.75564e-74	C1	SAE1
NEIL3	1.15428e-77	0.416528	0.227	0.006	2.25432e-73	C1	NEIL3
MCM2	1.6873e-77	0.958876	0.661	0.192	3.2953e-73	C1	MCM2
CDCA7	2.45112e-77	0.808176	0.619	0.16	4.78703e-73	C1	CDCA7
DNAJC9	2.40863e-76	0.913767	0.706	0.242	4.70405e-72	C1	DNAJC9
NCAPD2	8.01978e-76	0.989049	0.739	0.294	1.56626e-71	C1	NCAPD2
C1orf112	1.0331e-74	0.705365	0.501	0.108	2.01765e-70	C1	C1orf112
FBXO5	1.6891e-74	0.694531	0.437	0.075	3.29882e-70	C1	FBXO5
PSMC3IP	2.37759e-74	0.481099	0.49	0.096	4.64343e-70	C1	PSMC3IP
RCC1	1.14972e-73	0.756499	0.664	0.194	2.2454e-69	C1	RCC1
TUBA1B	1.93306e-73	0.63086	1	0.923	3.77527e-69	C1	TUBA1B
CENPO	2.4525e-72	0.494681	0.482	0.103	4.78973e-68	C1	CENPO
H2AFZ	4.4701e-72	0.644987	0.994	0.896	8.7301e-68	C1	H2AFZ
DDX39A	1.06377e-71	0.950169	0.852	0.437	2.07754e-67	C1	DDX39A
ARHGAP11A	1.09886e-71	0.915026	0.731	0.328	2.14608e-67	C1	ARHGAP11A
AURKA	1.67603e-71	1.12036	0.608	0.203	3.2733e-67	C1	AURKA
FAM72B	5.32857e-71	0.295937	0.308	0.031	1.04067e-66	C1	FAM72B
FANCA	5.36656e-71	0.467732	0.479	0.099	1.04809e-66	C1	FANCA
KNSTRN	7.07686e-71	0.960476	0.566	0.155	1.38211e-66	C1	KNSTRN
DNA2	1.94521e-70	0.382273	0.333	0.04	3.79899e-66	C1	DNA2
LMNB2	2.44488e-70	0.67461	0.669	0.212	4.77484e-66	C1	LMNB2
RRM1	1.07039e-69	0.925888	0.756	0.294	2.09046e-65	C1	RRM1
MCM4	6.72759e-69	1.04027	0.86	0.454	1.3139e-64	C1	MCM4
DDX12P	7.1896e-69	0.415167	0.527	0.126	1.40413e-64	C1	DDX12P
FSD1	2.93701e-68	0.440106	0.272	0.021	5.73598e-64	C1	FSD1
SHCBP1	8.71455e-68	0.913396	0.653	0.248	1.70195e-63	C1	SHCBP1
CSE1L	9.79324e-68	0.884109	0.899	0.564	1.91262e-63	C1	CSE1L
DSN1	3.97968e-67	0.817452	0.658	0.237	7.77232e-63	C1	DSN1
VRK1	4.5602e-67	0.643457	0.619	0.184	8.90607e-63	C1	VRK1
POLE	5.24486e-67	0.599021	0.546	0.137	1.02432e-62	C1	POLE
GAGE12H	1.01123e-66	0.461386	0.263	0.021	1.97493e-62	C1	GAGE12H
FAM72A	3.09722e-66	0.410974	0.322	0.04	6.04888e-62	C1	FAM72A
LRR1	1.0415e-65	0.450282	0.457	0.092	2.03405e-61	C1	LRR1
PPP1R17	1.09702e-65	0.931152	0.216	0.01	2.14248e-61	C1	PPP1R17
GAGE2A	1.38698e-65	0.95546	0.283	0.027	2.70877e-61	C1	GAGE2A
DBF4	1.55629e-65	0.741556	0.661	0.245	3.03943e-61	C1	DBF4
CEP55	2.92788e-65	0.285941	0.196	0.006	5.71815e-61	C1	CEP55
NUDT1	3.46855e-65	0.510657	0.706	0.252	6.77408e-61	C1	NUDT1
MCM3	6.12461e-65	0.973872	0.838	0.43	1.19614e-60	C1	MCM3
POLA2	8.28883e-65	0.580811	0.507	0.121	1.61881e-60	C1	POLA2
CDCA7L	9.00286e-65	0.671543	0.482	0.109	1.75826e-60	C1	CDCA7L
PRIM1	3.3408e-64	0.796794	0.577	0.176	6.52458e-60	C1	PRIM1
GAGE12D	4.28991e-64	0.4787	0.235	0.015	8.37819e-60	C1	GAGE12D
DNMT1	5.76856e-64	0.834572	0.84	0.445	1.1266e-59	C1	DNMT1
TMSB15A	1.85547e-63	0.442061	0.289	0.031	3.62373e-59	C1	TMSB15A
MCM6	2.87352e-63	0.938423	0.678	0.253	5.61198e-59	C1	MCM6
TMEM97	1.32786e-62	0.902353	0.748	0.334	2.5933e-58	C1	TMEM97
LIN9	2.93451e-62	0.391548	0.384	0.065	5.73111e-58	C1	LIN9
PASD1	2.99888e-62	0.346102	0.314	0.039	5.85681e-58	C1	PASD1
ANP32E	4.78055e-62	0.792423	0.944	0.667	9.33641e-58	C1	ANP32E
TMPO	5.74475e-62	0.925864	0.86	0.525	1.12195e-57	C1	TMPO
APOBEC3B	7.62439e-62	0.540391	0.266	0.026	1.48904e-57	C1	APOBEC3B
KIF24	1.00982e-61	0.318917	0.294	0.035	1.97218e-57	C1	KIF24
PPP1R14A	1.05431e-61	0.423079	0.224	0.014	2.05907e-57	C1	PPP1R14A
KNTC1	1.28795e-61	0.565325	0.521	0.137	2.51537e-57	C1	KNTC1
EYA2	3.87807e-61	0.53116	0.213	0.012	7.57388e-57	C1	EYA2
PHF19	1.13921e-60	0.667904	0.569	0.175	2.22488e-56	C1	PHF19
HMGB1	2.64914e-60	0.559413	0.997	0.938	5.17377e-56	C1	HMGB1
FANCG	3.62725e-60	0.64073	0.538	0.144	7.08401e-56	C1	FANCG
LIG1	3.66842e-60	0.903601	0.725	0.312	7.16442e-56	C1	LIG1
MIS18A	1.20017e-59	0.548135	0.605	0.194	2.34394e-55	C1	MIS18A
NEMP1	1.41299e-59	0.578049	0.585	0.178	2.75956e-55	C1	NEMP1
GFRA1	1.52534e-59	0.730427	0.272	0.03	2.97899e-55	C1	GFRA1
JPT1	1.65656e-59	0.941561	0.796	0.412	3.23526e-55	C1	JPT1
TCEAL7	1.67145e-59	0.356568	0.179	0.005	3.26434e-55	C1	TCEAL7
NET1	3.25487e-59	0.547171	0.58	0.173	6.35677e-55	C1	NET1
ERCC6L	3.39731e-59	0.356149	0.221	0.015	6.63495e-55	C1	ERCC6L
CHTF18	4.06962e-59	0.557718	0.49	0.123	7.94797e-55	C1	CHTF18
HMGN2	4.51221e-59	0.623644	0.989	0.911	8.81234e-55	C1	HMGN2
ATP1A3	1.08506e-58	0.410492	0.202	0.011	2.11912e-54	C1	ATP1A3
IGDCC3	1.91916e-58	0.388073	0.227	0.017	3.74813e-54	C1	IGDCC3
MIS18BP1	3.4762e-58	0.592951	0.611	0.2	6.78902e-54	C1	MIS18BP1
GAGE12C	4.35215e-58	0.549145	0.272	0.031	8.49976e-54	C1	GAGE12C
GAGE12E	4.4435e-58	0.548319	0.272	0.031	8.67815e-54	C1	GAGE12E
WDHD1	5.1965e-58	0.64828	0.487	0.126	1.01488e-53	C1	WDHD1
ATAD5	1.14643e-57	0.464597	0.487	0.125	2.23897e-53	C1	ATAD5
CCNF	1.23399e-57	0.718127	0.557	0.182	2.40999e-53	C1	CCNF
GAGE12J	4.73467e-57	0.657005	0.261	0.028	9.24681e-53	C1	GAGE12J
GAGE12G	5.43386e-57	0.429781	0.263	0.029	1.06123e-52	C1	GAGE12G
CTPS1	7.93122e-57	0.771303	0.709	0.286	1.54897e-52	C1	CTPS1
NEUROD1	1.50919e-56	0.984062	0.213	0.015	2.94746e-52	C1	NEUROD1
CCDC138	3.37605e-56	0.344366	0.423	0.092	6.59342e-52	C1	CCDC138
RPRM	5.22786e-56	0.252018	0.202	0.012	1.021e-51	C1	RPRM
RFC5	8.23102e-56	0.647512	0.571	0.182	1.60752e-51	C1	RFC5
MFAP4	8.29164e-56	0.844817	0.249	0.025	1.61936e-51	C1	MFAP4
PIF1	1.01177e-55	0.396155	0.235	0.022	1.976e-51	C1	PIF1
BUB3	1.14992e-55	0.869447	0.838	0.479	2.24579e-51	C1	BUB3
CCDC34	1.80513e-55	0.427656	0.574	0.18	3.52542e-51	C1	CCDC34
CENPQ	1.85244e-55	0.316202	0.378	0.074	3.61781e-51	C1	CENPQ
C19orf48	2.11469e-55	0.805666	0.798	0.389	4.12998e-51	C1	C19orf48
RANBP1	3.67306e-55	0.718473	0.885	0.59	7.17348e-51	C1	RANBP1
KIF11	4.4674e-55	0.797199	0.689	0.336	8.72484e-51	C1	KIF11
C18orf54	1.27403e-54	0.317748	0.347	0.061	2.48818e-50	C1	C18orf54
MCM5	1.68221e-54	0.888053	0.739	0.323	3.28536e-50	C1	MCM5
HJURP	3.31213e-54	1.00387	0.7	0.36	6.46859e-50	C1	HJURP
POLE2	3.92193e-54	0.271078	0.261	0.031	7.65954e-50	C1	POLE2
NT5DC2	5.5714e-54	0.517754	0.58	0.18	1.08809e-49	C1	NT5DC2
NUAK1	9.66087e-54	0.277055	0.19	0.011	1.88677e-49	C1	NUAK1
CENPH	3.60396e-53	0.588444	0.639	0.286	7.03854e-49	C1	CENPH
SKA2	1.268e-52	0.740746	0.913	0.654	2.47641e-48	C1	SKA2
KRBOX1	1.89834e-52	0.397576	0.319	0.056	3.70745e-48	C1	KRBOX1
UBE2S	2.20058e-52	0.251995	0.406	0.093	4.29773e-48	C1	UBE2S
LBR	2.66767e-52	0.62303	0.571	0.189	5.20996e-48	C1	LBR
SASS6	2.98565e-52	0.286486	0.412	0.094	5.83098e-48	C1	SASS6
ELAVL4	3.32688e-52	0.353013	0.19	0.012	6.4974e-48	C1	ELAVL4
MASTL	3.52535e-52	0.567682	0.577	0.203	6.88501e-48	C1	MASTL
PCNA	4.79717e-52	0.815371	0.846	0.468	9.36887e-48	C1	PCNA
RPL39L	5.2321e-52	0.469383	0.627	0.241	1.02183e-47	C1	RPL39L
CENPJ	5.80583e-52	0.384245	0.443	0.112	1.13388e-47	C1	CENPJ
DDX11	7.38396e-52	0.505562	0.605	0.208	1.44209e-47	C1	DDX11
TUBB4B	9.53124e-52	0.801099	0.91	0.641	1.86145e-47	C1	TUBB4B
BCL2L12	1.43633e-51	0.294808	0.557	0.174	2.80515e-47	C1	BCL2L12
CDCA4	2.00179e-51	0.769632	0.672	0.267	3.90949e-47	C1	CDCA4
SPDL1	2.85882e-51	0.520377	0.476	0.132	5.58327e-47	C1	SPDL1
RHEBL1	3.21005e-51	0.313454	0.3	0.047	6.26922e-47	C1	RHEBL1
ORC1	3.24211e-51	0.557573	0.493	0.166	6.33185e-47	C1	ORC1
PIM1	3.84776e-51	0.413099	0.325	0.057	7.51468e-47	C1	PIM1
LSM4	4.07426e-51	0.620023	0.916	0.624	7.95703e-47	C1	LSM4
SHD	4.14816e-51	0.307205	0.16	0.006	8.10135e-47	C1	SHD
CD63	1.11186e-50	-0.581473	0.936	0.943	2.17147e-46	C1	CD63
TUBB	1.6113e-50	0.487914	0.997	0.921	3.14686e-46	C1	TUBB
CCDC77	2.22004e-50	0.463357	0.465	0.133	4.33573e-46	C1	CCDC77
TUBG1	2.33989e-50	0.805837	0.798	0.459	4.56981e-46	C1	TUBG1
DEK	6.51182e-50	0.683612	0.919	0.654	1.27176e-45	C1	DEK
APOD	7.24856e-50	-1.30657	0.473	0.792	1.41564e-45	C1	APOD
SERPINE2	7.76809e-50	-1.06972	0.672	0.845	1.51711e-45	C1	SERPINE2
MYT1L	8.6177e-50	0.305105	0.23	0.026	1.68304e-45	C1	MYT1L
TAGLN3	1.13605e-49	0.334763	0.19	0.014	2.2187e-45	C1	TAGLN3
MTHFD2	1.26407e-49	0.804638	0.739	0.352	2.46873e-45	C1	MTHFD2
COL26A1	1.76826e-49	0.265875	0.171	0.009	3.45341e-45	C1	COL26A1
IDH2	2.18989e-49	0.695428	0.776	0.379	4.27685e-45	C1	IDH2
IGF2BP1	2.45712e-49	0.70393	0.429	0.113	4.79876e-45	C1	IGF2BP1
RMI1	3.95743e-49	0.399598	0.462	0.131	7.72887e-45	C1	RMI1
SSX1	4.02801e-49	0.652942	0.266	0.04	7.8667e-45	C1	SSX1
TRIP13	4.05608e-49	0.882365	0.773	0.48	7.92153e-45	C1	TRIP13
PPIH	4.18337e-49	0.510078	0.697	0.304	8.17012e-45	C1	PPIH
TP53I11	4.99461e-49	0.922081	0.347	0.073	9.75448e-45	C1	TP53I11
GPC3	5.86572e-49	0.789928	0.342	0.068	1.14558e-44	C1	GPC3
DCLRE1B	6.11055e-49	0.472418	0.448	0.119	1.19339e-44	C1	DCLRE1B
PPIF	2.20101e-48	0.628566	0.675	0.268	4.29857e-44	C1	PPIF
2022-03-01	3.34539e-48	0.262315	0.224	0.025	6.53355e-44	C1	2022-03-01
TUBA4A	6.1217e-48	0.587364	0.266	0.04	1.19557e-43	C1	TUBA4A
RUVBL2	1.56833e-47	0.675706	0.894	0.551	3.06294e-43	C1	RUVBL2
RPA3	1.9532e-47	0.478375	0.742	0.375	3.8146e-43	C1	RPA3
HENMT1	2.55595e-47	0.544392	0.406	0.103	4.99177e-43	C1	HENMT1
GALNT14	8.30525e-47	0.413219	0.171	0.011	1.62201e-42	C1	GALNT14
CHST8	9.9998e-47	0.253111	0.143	0.005	1.95296e-42	C1	CHST8
CKB	1.0065e-46	0.806881	0.445	0.127	1.9657e-42	C1	CKB
ORC6	1.01517e-46	0.647964	0.838	0.586	1.98262e-42	C1	ORC6
GAL	1.27467e-46	0.377265	0.151	0.006	2.48942e-42	C1	GAL
MFNG	1.6935e-46	0.468363	0.227	0.027	3.30742e-42	C1	MFNG
DTYMK	1.7472e-46	0.614073	0.815	0.431	3.41229e-42	C1	DTYMK
UCP2	3.57515e-46	0.600184	0.459	0.137	6.98227e-42	C1	UCP2
TUBA1C	4.74967e-46	0.808567	0.868	0.537	9.27611e-42	C1	TUBA1C
BEX1	7.58642e-46	0.465076	0.249	0.035	1.48163e-41	C1	BEX1
SOHLH2	9.817e-46	0.31627	0.193	0.017	1.91726e-41	C1	SOHLH2
CTSB	1.0459e-45	-0.869924	0.955	0.968	2.04263e-41	C1	CTSB
CD44	1.31343e-45	-0.819398	0.608	0.872	2.56513e-41	C1	CD44
CCDC18	1.49559e-45	0.309014	0.406	0.11	2.92088e-41	C1	CCDC18
C5orf34	3.03859e-45	0.307943	0.339	0.073	5.93437e-41	C1	C5orf34
ONECUT2	4.32342e-45	0.276637	0.199	0.02	8.44364e-41	C1	ONECUT2
PARP2	1.04171e-44	0.524584	0.51	0.171	2.03447e-40	C1	PARP2
DUT	1.57537e-44	0.730435	0.832	0.54	3.07669e-40	C1	DUT
HSPA14	2.3209e-44	0.518186	0.532	0.192	4.53271e-40	C1	HSPA14
2022-09-06	2.44618e-44	0.598177	0.476	0.152	4.77739e-40	C1	2022-09-06
HIST1H4C	2.55751e-44	0.86206	0.852	0.615	4.99482e-40	C1	HIST1H4C
BRCA1	2.707e-44	0.768172	0.664	0.347	5.28677e-40	C1	BRCA1
CLSPN	4.47349e-44	0.790652	0.871	0.697	8.73673e-40	C1	CLSPN
NASP	5.09451e-44	0.666881	0.877	0.603	9.94957e-40	C1	NASP
PSRC1	5.12837e-44	0.614401	0.569	0.213	1.00157e-39	C1	PSRC1
TOPBP1	9.46811e-44	0.385163	0.468	0.147	1.84912e-39	C1	TOPBP1
CCDC15	1.51535e-43	0.269638	0.235	0.033	2.95949e-39	C1	CCDC15
STAG3	3.09579e-43	0.448804	0.356	0.089	6.04608e-39	C1	STAG3
CD59	3.77689e-43	-0.770143	0.832	0.875	7.37626e-39	C1	CD59
RFC2	4.50107e-43	0.747001	0.896	0.676	8.79059e-39	C1	RFC2
MGST1	4.93053e-43	0.442323	0.392	0.103	9.62933e-39	C1	MGST1
NCAPD3	6.37291e-43	0.37597	0.496	0.159	1.24463e-38	C1	NCAPD3
GINS3	8.41242e-43	0.410155	0.345	0.083	1.64295e-38	C1	GINS3
PAGE1	2.41699e-42	0.379755	0.19	0.02	4.72038e-38	C1	PAGE1
UCHL1	3.31671e-42	0.477202	0.227	0.031	6.47754e-38	C1	UCHL1
CENPN	3.762e-42	0.652834	0.941	0.771	7.34718e-38	C1	CENPN
MZT1	3.78352e-42	0.568967	0.697	0.311	7.38921e-38	C1	MZT1
CHRNA1	5.17198e-42	0.791979	0.227	0.033	1.01009e-37	C1	CHRNA1
H2AFX	6.45999e-42	0.311746	0.566	0.206	1.26164e-37	C1	H2AFX
TIPIN	8.73079e-42	0.354988	0.415	0.118	1.70512e-37	C1	TIPIN
LSM5	9.14118e-42	0.548885	0.84	0.53	1.78527e-37	C1	LSM5
KIF14	1.25087e-41	0.618577	0.563	0.252	2.44296e-37	C1	KIF14
NOLC1	2.13566e-41	0.650918	0.829	0.491	4.17094e-37	C1	NOLC1
H19	2.87348e-41	0.577536	0.356	0.082	5.61191e-37	C1	H19
MXD3	3.32685e-41	0.408319	0.37	0.103	6.49734e-37	C1	MXD3
SNRNP25	3.68757e-41	0.518986	0.655	0.286	7.20182e-37	C1	SNRNP25
CBX2	3.84905e-41	0.480243	0.437	0.132	7.5172e-37	C1	CBX2
WDR76	9.20796e-41	0.748015	0.734	0.449	1.79832e-36	C1	WDR76
POLD3	9.51905e-41	0.5176	0.515	0.192	1.85907e-36	C1	POLD3
AUNIP	1.0503e-40	0.383312	0.552	0.238	2.05124e-36	C1	AUNIP
SLC15A3	1.44842e-40	0.400631	0.218	0.031	2.82877e-36	C1	SLC15A3
ATP1A1	1.49153e-40	-0.785643	0.804	0.859	2.91297e-36	C1	ATP1A1
TCF4	2.11451e-40	0.67342	0.339	0.083	4.12964e-36	C1	TCF4
COCH	2.29031e-40	0.263368	0.168	0.015	4.47297e-36	C1	COCH
GRM4	2.80503e-40	0.344976	0.19	0.023	5.47823e-36	C1	GRM4
TPP1	2.90685e-40	-0.818425	0.762	0.831	5.67708e-36	C1	TPP1
H2AFV	2.98927e-40	0.651918	0.86	0.618	5.83804e-36	C1	H2AFV
HIST1H1E	3.27114e-40	0.321874	0.473	0.159	6.38853e-36	C1	HIST1H1E
CDH19	3.56464e-40	-1.35551	0.277	0.607	6.96175e-36	C1	CDH19
RTN1	3.58066e-40	0.350042	0.21	0.028	6.99303e-36	C1	RTN1
HAUS7	3.74593e-40	0.443641	0.501	0.167	7.31579e-36	C1	HAUS7
A2M	4.88264e-40	-1.43244	0.322	0.638	9.53579e-36	C1	A2M
E2F8	5.50977e-40	0.294094	0.235	0.039	1.07606e-35	C1	E2F8
PRIM2	6.36085e-40	0.459973	0.535	0.207	1.24227e-35	C1	PRIM2
NEK2	1.01632e-39	0.961611	0.79	0.549	1.98488e-35	C1	NEK2
ASS1	1.32729e-39	1.01361	0.289	0.064	2.5922e-35	C1	ASS1
NUP62	1.41973e-39	0.682781	0.815	0.53	2.77273e-35	C1	NUP62
NSMCE4A	1.53932e-39	0.465627	0.504	0.178	3.0063e-35	C1	NSMCE4A
CHRNA3	1.68841e-39	0.584976	0.193	0.024	3.29746e-35	C1	CHRNA3
MSH2	2.67498e-39	0.626753	0.72	0.37	5.22425e-35	C1	MSH2
CMSS1	2.78879e-39	0.544857	0.647	0.314	5.44651e-35	C1	CMSS1
GINS1	3.51782e-39	0.659462	0.655	0.361	6.8703e-35	C1	GINS1
C4orf46	3.80544e-39	0.350306	0.454	0.145	7.43202e-35	C1	C4orf46
PDCD5	4.70881e-39	0.490044	0.877	0.62	9.19631e-35	C1	PDCD5
RGS16	4.75972e-39	0.835709	0.373	0.107	9.29574e-35	C1	RGS16
B2M	6.71606e-39	-0.644982	0.913	0.941	1.31165e-34	C1	B2M
HAUS1	7.30713e-39	0.533247	0.625	0.281	1.42708e-34	C1	HAUS1
TPRKB	7.47055e-39	0.471669	0.703	0.367	1.459e-34	C1	TPRKB
STIL	8.63527e-39	0.471093	0.555	0.246	1.68647e-34	C1	STIL
EXOSC1	8.85317e-39	0.378326	0.577	0.229	1.72902e-34	C1	EXOSC1
FLNC	1.20142e-38	0.315671	0.216	0.032	2.34637e-34	C1	FLNC
VIM	1.89098e-38	-0.397507	0.961	0.988	3.69308e-34	C1	VIM
SAAL1	1.93323e-38	0.508031	0.552	0.223	3.77559e-34	C1	SAAL1
GPSM2	2.0112e-38	0.325047	0.283	0.059	3.92787e-34	C1	GPSM2
CHEK1	2.9302e-38	0.625594	0.661	0.368	5.72268e-34	C1	CHEK1
STMN1	6.03466e-38	0.538138	0.994	0.876	1.17857e-33	C1	STMN1
ECT2	7.30037e-38	0.643072	0.787	0.516	1.42576e-33	C1	ECT2
CCT5	7.68649e-38	0.551794	0.941	0.74	1.50117e-33	C1	CCT5
BID	1.01496e-37	0.441759	0.518	0.19	1.98222e-33	C1	BID
HEYL	1.05445e-37	0.286428	0.218	0.033	2.05934e-33	C1	HEYL
ZNF93	1.0802e-37	0.47453	0.384	0.119	2.10962e-33	C1	ZNF93
MIA	1.1222e-37	-1.22003	0.406	0.683	2.19165e-33	C1	MIA
SNRPA	1.19548e-37	0.445785	0.762	0.393	2.33478e-33	C1	SNRPA
GGCT	1.61444e-37	0.545316	0.807	0.475	3.153e-33	C1	GGCT
RUVBL1	1.67357e-37	0.638965	0.709	0.373	3.26848e-33	C1	RUVBL1
CEP152	1.72818e-37	0.32387	0.395	0.114	3.37513e-33	C1	CEP152
GMPS	2.13465e-37	0.658529	0.754	0.433	4.16897e-33	C1	GMPS
SGO1	2.50255e-37	0.629564	0.812	0.574	4.88748e-33	C1	SGO1
CENPL	2.86807e-37	0.511376	0.639	0.332	5.60133e-33	C1	CENPL
ILF2	3.72148e-37	0.528214	0.941	0.732	7.26805e-33	C1	ILF2
LIN28B	3.7505e-37	0.320359	0.249	0.047	7.32472e-33	C1	LIN28B
MNS1	5.25288e-37	0.316819	0.409	0.129	1.02589e-32	C1	MNS1
CHRND	6.44527e-37	0.289929	0.137	0.009	1.25876e-32	C1	CHRND
ITGB3BP	6.4462e-37	0.406193	0.633	0.289	1.25894e-32	C1	ITGB3BP
POLE3	1.42846e-36	0.619531	0.762	0.421	2.78977e-32	C1	POLE3
EXOSC8	1.44434e-36	0.454749	0.664	0.313	2.82079e-32	C1	EXOSC8
KCNQ1OT1	2.27018e-36	-0.382887	1	0.997	4.43366e-32	C1	KCNQ1OT1
SIX1	3.17403e-36	0.383775	0.322	0.083	6.19889e-32	C1	SIX1
GABBR2	3.18232e-36	0.253373	0.168	0.018	6.21508e-32	C1	GABBR2
S100B	3.85424e-36	-0.801247	0.563	0.849	7.52732e-32	C1	S100B
CHCHD1	5.09955e-36	0.294472	0.636	0.286	9.95943e-32	C1	CHCHD1
CENPP	6.7268e-36	0.274762	0.345	0.094	1.31374e-31	C1	CENPP
PAGE2	1.01328e-35	0.765377	0.272	0.064	1.97894e-31	C1	PAGE2
HAT1	1.01776e-35	0.532632	0.759	0.424	1.98768e-31	C1	HAT1
CEBPG	1.84826e-35	0.344155	0.473	0.161	3.60965e-31	C1	CEBPG
CST3	2.00255e-35	-0.922527	0.77	0.809	3.91098e-31	C1	CST3
USP1	2.06781e-35	0.538344	0.664	0.318	4.03844e-31	C1	USP1
TRIM28	2.21268e-35	0.515423	0.695	0.35	4.32136e-31	C1	TRIM28
ZNF695	2.40528e-35	0.344846	0.319	0.086	4.6975e-31	C1	ZNF695
NRM	2.45751e-35	0.364698	0.476	0.162	4.79952e-31	C1	NRM
POLR3K	4.31956e-35	0.456146	0.706	0.356	8.4361e-31	C1	POLR3K
WRAP53	4.41954e-35	0.303277	0.319	0.081	8.63137e-31	C1	WRAP53
HNRNPM	5.39222e-35	0.535552	0.944	0.747	1.0531e-30	C1	HNRNPM
RAD18	5.44505e-35	0.414697	0.549	0.223	1.06342e-30	C1	RAD18
FTH1	9.74226e-35	-0.32202	1	0.999	1.90266e-30	C1	FTH1
CXorf49	1.04174e-34	0.305041	0.269	0.062	2.03452e-30	C1	CXorf49
CXorf49B	1.04174e-34	0.305041	0.269	0.062	2.03452e-30	C1	CXorf49B
UGDH-AS1	1.65688e-34	-0.439506	0.986	0.981	3.23588e-30	C1	UGDH-AS1
CTSD	1.75833e-34	-0.680923	0.852	0.879	3.43402e-30	C1	CTSD
HAUS6	2.20421e-34	0.358214	0.521	0.2	4.30482e-30	C1	HAUS6
THSD7B	2.69944e-34	0.307125	0.132	0.01	5.272e-30	C1	THSD7B
TCOF1	4.99398e-34	0.538836	0.692	0.367	9.75324e-30	C1	TCOF1
SNRPF	5.2951e-34	0.509717	0.868	0.673	1.03413e-29	C1	SNRPF
UQCRFS1	5.95455e-34	0.50482	0.885	0.603	1.16292e-29	C1	UQCRFS1
MDC1	6.40245e-34	0.383585	0.608	0.262	1.2504e-29	C1	MDC1
SMC3	9.77384e-34	0.546973	0.824	0.533	1.90883e-29	C1	SMC3
NNAT	1.02082e-33	0.949757	0.146	0.014	1.99367e-29	C1	NNAT
LGALS3	1.05659e-33	-0.845578	0.482	0.767	2.06353e-29	C1	LGALS3
NUDT15	1.06817e-33	0.50192	0.739	0.436	2.08613e-29	C1	NUDT15
UBC	1.20556e-33	-0.389007	0.986	0.982	2.35447e-29	C1	UBC
SNRPD2	1.52521e-33	0.404091	0.969	0.842	2.97874e-29	C1	SNRPD2
NCAPH2	1.74666e-33	0.571341	0.731	0.391	3.41122e-29	C1	NCAPH2
THOP1	1.74973e-33	0.473317	0.555	0.231	3.41723e-29	C1	THOP1
RAB8A	1.81591e-33	0.494142	0.779	0.435	3.54647e-29	C1	RAB8A
S100A6	2.55736e-33	-0.840028	0.815	0.842	4.99453e-29	C1	S100A6
VAT1	3.08557e-33	-0.564482	0.885	0.9	6.02613e-29	C1	VAT1
TIMP1	4.42771e-33	-0.899232	0.782	0.815	8.64732e-29	C1	TIMP1
ARMC6	4.43298e-33	0.525452	0.636	0.305	8.65762e-29	C1	ARMC6
TAPBP	4.95348e-33	-0.63917	0.975	0.973	9.67415e-29	C1	TAPBP
LGALS3BP	6.23801e-33	-0.613064	0.706	0.852	1.21828e-28	C1	LGALS3BP
YEATS4	6.99637e-33	0.411589	0.602	0.268	1.36639e-28	C1	YEATS4
HLA-A	7.33375e-33	-0.656292	0.768	0.897	1.43228e-28	C1	HLA-A
MTHFD1	8.26761e-33	0.611534	0.734	0.421	1.61466e-28	C1	MTHFD1
AHNAK	9.33984e-33	-1.10254	0.457	0.676	1.82407e-28	C1	AHNAK
H2AFY	9.8116e-33	0.527097	0.779	0.482	1.91621e-28	C1	H2AFY
SNRPA1	1.00123e-32	0.44423	0.852	0.553	1.9554e-28	C1	SNRPA1
GEN1	1.06539e-32	0.36494	0.566	0.278	2.08071e-28	C1	GEN1
NRP1	1.15856e-32	0.429166	0.224	0.043	2.26267e-28	C1	NRP1
LY6K	1.23207e-32	0.295795	0.384	0.121	2.40623e-28	C1	LY6K
MRPL47	1.23672e-32	0.585265	0.717	0.412	2.41532e-28	C1	MRPL47
ZNF473	1.45994e-32	0.279171	0.364	0.11	2.85127e-28	C1	ZNF473
HS6ST1	1.49986e-32	0.287114	0.294	0.075	2.92922e-28	C1	HS6ST1
RPA2	1.57097e-32	0.53848	0.782	0.464	3.0681e-28	C1	RPA2
NEAT1	1.74894e-32	-0.879077	0.672	0.772	3.41567e-28	C1	NEAT1
GLRX3	1.77472e-32	0.521313	0.79	0.509	3.46602e-28	C1	GLRX3
PIH1D1	1.90833e-32	0.491292	0.759	0.443	3.72698e-28	C1	PIH1D1
ERLIN1	1.93003e-32	0.334113	0.563	0.226	3.76935e-28	C1	ERLIN1
CDC7	2.00386e-32	0.354042	0.426	0.146	3.91353e-28	C1	CDC7
GRK5	2.07982e-32	0.26046	0.266	0.061	4.06188e-28	C1	GRK5
ARID3B	2.226e-32	0.404402	0.375	0.124	4.34738e-28	C1	ARID3B
ALDH16A1	2.6574e-32	0.286459	0.445	0.161	5.18991e-28	C1	ALDH16A1
TPM2	2.71619e-32	0.48778	0.527	0.22	5.30471e-28	C1	TPM2
KLHL25	2.77046e-32	0.341645	0.291	0.074	5.4107e-28	C1	KLHL25
PAFAH1B3	2.90156e-32	0.506033	0.782	0.461	5.66675e-28	C1	PAFAH1B3
SNRPD1	3.49451e-32	0.480141	0.927	0.723	6.82477e-28	C1	SNRPD1
ADAM12	3.57156e-32	0.334788	0.272	0.066	6.97527e-28	C1	ADAM12
SOX11	4.27987e-32	0.570446	0.252	0.057	8.35859e-28	C1	SOX11
PLEKHO1	4.60418e-32	0.26848	0.333	0.095	8.99196e-28	C1	PLEKHO1
HLA-C	5.52345e-32	-0.779158	0.725	0.871	1.07873e-27	C1	HLA-C
PGAM1	6.45938e-32	0.468985	0.933	0.736	1.26152e-27	C1	PGAM1
ARL6IP6	6.61816e-32	0.44184	0.661	0.338	1.29253e-27	C1	ARL6IP6
TFCP2	8.03948e-32	0.319047	0.468	0.174	1.57011e-27	C1	TFCP2
TRMT6	9.37256e-32	0.407949	0.552	0.24	1.83046e-27	C1	TRMT6
PSMC4	1.05304e-31	0.535603	0.832	0.529	2.05658e-27	C1	PSMC4
HLA-E	1.39116e-31	-0.741401	0.773	0.878	2.71694e-27	C1	HLA-E
RNF26	1.41789e-31	0.557355	0.496	0.202	2.76914e-27	C1	RNF26
HLA-B	1.61462e-31	-0.832269	0.742	0.86	3.15335e-27	C1	HLA-B
MRPL37	1.62492e-31	0.525707	0.843	0.589	3.17348e-27	C1	MRPL37
TPM4	2.04795e-31	0.495181	0.905	0.692	3.99965e-27	C1	TPM4
ENO3	2.52397e-31	0.351726	0.277	0.071	4.92932e-27	C1	ENO3
EEF1AKMT2	2.75491e-31	0.272544	0.479	0.193	5.38034e-27	C1	EEF1AKMT2
SULF2	2.95953e-31	0.446477	0.252	0.06	5.77996e-27	C1	SULF2
USP39	3.40283e-31	0.539432	0.745	0.415	6.64573e-27	C1	USP39
PAGE2B	4.22426e-31	0.91002	0.275	0.076	8.24999e-27	C1	PAGE2B
MTRNR2L1	4.39492e-31	-0.361904	0.978	0.977	8.58329e-27	C1	MTRNR2L1
ANKRD20A9P	4.4649e-31	-0.474262	0.958	0.972	8.71994e-27	C1	ANKRD20A9P
FDPS	4.62075e-31	0.515913	0.88	0.633	9.02432e-27	C1	FDPS
FBL	4.80439e-31	0.466224	0.888	0.617	9.38297e-27	C1	FBL
DCK	5.03119e-31	0.401388	0.513	0.208	9.82592e-27	C1	DCK
CRABP2	5.51248e-31	0.353655	0.269	0.064	1.07659e-26	C1	CRABP2
FBLN1	5.62743e-31	0.910235	0.627	0.393	1.09904e-26	C1	FBLN1
C21orf58	6.58375e-31	0.270898	0.361	0.126	1.28581e-26	C1	C21orf58
TCF3	9.59911e-31	0.376307	0.507	0.219	1.87471e-26	C1	TCF3
DLL1	1.11646e-30	0.274491	0.202	0.036	2.18045e-26	C1	DLL1
NAV1	1.22088e-30	0.532882	0.773	0.486	2.38438e-26	C1	NAV1
SNRPB	1.28037e-30	0.429779	0.969	0.809	2.50056e-26	C1	SNRPB
TUBA3E	1.49455e-30	0.298784	0.132	0.013	2.91885e-26	C1	TUBA3E
DCTPP1	1.93602e-30	0.464909	0.776	0.45	3.78105e-26	C1	DCTPP1
LAMP2	2.0952e-30	-0.710694	0.852	0.887	4.09194e-26	C1	LAMP2
TMEM237	2.42995e-30	0.325369	0.541	0.225	4.74569e-26	C1	TMEM237
PRPF4	2.73968e-30	0.500393	0.7	0.395	5.3506e-26	C1	PRPF4
SLC1A5	2.91447e-30	0.51232	0.72	0.397	5.69196e-26	C1	SLC1A5
PRDX3	3.72426e-30	0.479924	0.916	0.678	7.27348e-26	C1	PRDX3
NUP37	3.85896e-30	0.413978	0.521	0.228	7.53655e-26	C1	NUP37
RPA1	5.00492e-30	0.534688	0.782	0.442	9.7746e-26	C1	RPA1
CCDC167	5.07006e-30	0.381048	0.653	0.337	9.90183e-26	C1	CCDC167
CEP78	5.18289e-30	0.276011	0.431	0.152	1.01222e-25	C1	CEP78
FADS2	5.32343e-30	0.50455	0.501	0.222	1.03967e-25	C1	FADS2
SLF1	5.42938e-30	0.261599	0.412	0.146	1.06036e-25	C1	SLF1
NUP35	5.99282e-30	0.374282	0.538	0.228	1.1704e-25	C1	NUP35
PSMD14	7.40009e-30	0.517012	0.863	0.587	1.44524e-25	C1	PSMD14
CAV1	7.46576e-30	-0.819213	0.487	0.709	1.45806e-25	C1	CAV1
MLLT11	7.61052e-30	0.510868	0.585	0.262	1.48633e-25	C1	MLLT11
ANP32B	7.61274e-30	0.465796	0.91	0.751	1.48677e-25	C1	ANP32B
MTRNR2L8	9.56703e-30	-0.305057	0.978	0.985	1.86844e-25	C1	MTRNR2L8
LRPAP1	9.68357e-30	-0.646873	0.964	0.957	1.8912e-25	C1	LRPAP1
HLX	1.19288e-29	0.440279	0.308	0.091	2.3297e-25	C1	HLX
GAGE1	1.29598e-29	0.366415	0.266	0.074	2.53105e-25	C1	GAGE1
GLO1	1.34512e-29	0.502116	0.891	0.631	2.62701e-25	C1	GLO1
ACAT2	1.66733e-29	0.46296	0.535	0.228	3.2563e-25	C1	ACAT2
PASK	1.84465e-29	0.315747	0.317	0.094	3.6026e-25	C1	PASK
AIMP2	1.97658e-29	0.491579	0.633	0.331	3.86026e-25	C1	AIMP2
WDR34	2.04934e-29	0.548596	0.683	0.365	4.00235e-25	C1	WDR34
SNRNP40	2.32528e-29	0.504769	0.748	0.449	4.54127e-25	C1	SNRNP40
PPM1G	2.63811e-29	0.539433	0.843	0.564	5.15223e-25	C1	PPM1G
TOMM5	3.40133e-29	0.447072	0.891	0.684	6.6428e-25	C1	TOMM5
NUP107	3.43389e-29	0.527212	0.65	0.336	6.70638e-25	C1	NUP107
TOMM40	3.96833e-29	0.272813	0.535	0.234	7.75015e-25	C1	TOMM40
SEPHS1	4.78992e-29	0.308075	0.457	0.177	9.35471e-25	C1	SEPHS1
SUV39H1	4.91268e-29	0.305994	0.297	0.081	9.59447e-25	C1	SUV39H1
FIGNL1	5.81127e-29	0.372638	0.381	0.134	1.13494e-24	C1	FIGNL1
SCHIP1	5.88516e-29	0.657392	0.283	0.082	1.14937e-24	C1	SCHIP1
CKAP5	5.88812e-29	0.529812	0.765	0.472	1.14995e-24	C1	CKAP5
COPS3	6.32918e-29	0.547932	0.686	0.372	1.23609e-24	C1	COPS3
SHISA9	8.51972e-29	-0.482878	0.952	0.953	1.6639e-24	C1	SHISA9
SRSF7	1.16522e-28	0.500697	0.885	0.689	2.27567e-24	C1	SRSF7
TYR	1.27745e-28	-0.753272	0.529	0.729	2.49486e-24	C1	TYR
GRWD1	1.29955e-28	0.497497	0.759	0.469	2.53802e-24	C1	GRWD1
MFGE8	1.3156e-28	-0.925742	0.706	0.791	2.56937e-24	C1	MFGE8
MAGOHB	1.42038e-28	0.406523	0.686	0.394	2.77399e-24	C1	MAGOHB
EXOSC5	1.44497e-28	0.492802	0.667	0.358	2.82203e-24	C1	EXOSC5
NUP88	1.53168e-28	0.451367	0.602	0.291	2.99137e-24	C1	NUP88
S100A1	1.75239e-28	-0.461121	0.275	0.559	3.42242e-24	C1	S100A1
WDR4	1.85211e-28	0.379282	0.521	0.228	3.61717e-24	C1	WDR4
CPSF3	2.06324e-28	0.54814	0.711	0.407	4.02951e-24	C1	CPSF3
HDGFL3	2.16111e-28	0.267053	0.487	0.206	4.22065e-24	C1	HDGFL3
U2AF1	2.25413e-28	0.38508	0.916	0.733	4.40231e-24	C1	U2AF1
TMEM11	2.3046e-28	0.511149	0.636	0.351	4.50088e-24	C1	TMEM11
SNRPG	2.37698e-28	0.435346	0.899	0.727	4.64224e-24	C1	SNRPG
DDX21	2.59162e-28	0.416704	0.745	0.461	5.06143e-24	C1	DDX21
CNOT9	2.82603e-28	0.448948	0.882	0.636	5.51924e-24	C1	CNOT9
EMP1	3.24434e-28	-0.987437	0.252	0.531	6.33619e-24	C1	EMP1
MPV17L2	3.28489e-28	0.299955	0.457	0.181	6.41538e-24	C1	MPV17L2
DMAC2	3.32456e-28	0.397478	0.585	0.269	6.49286e-24	C1	DMAC2
TIMM50	4.68371e-28	0.465039	0.894	0.65	9.14729e-24	C1	TIMM50
RBBP8	5.30546e-28	0.254028	0.515	0.211	1.03616e-23	C1	RBBP8
PPA1	5.37782e-28	0.498547	0.835	0.562	1.05029e-23	C1	PPA1
BCAT1	5.42745e-28	0.757831	0.37	0.147	1.05998e-23	C1	BCAT1
MTRNR2L2	5.54165e-28	-0.2896	0.992	0.988	1.08228e-23	C1	MTRNR2L2
EGFLAM	6.82537e-28	0.309065	0.249	0.062	1.333e-23	C1	EGFLAM
POLA1	8.16082e-28	0.40879	0.468	0.192	1.59381e-23	C1	POLA1
EXOSC3	8.98015e-28	0.481622	0.653	0.352	1.75382e-23	C1	EXOSC3
MALAT1	9.2003e-28	-0.400907	0.854	0.862	1.79682e-23	C1	MALAT1
LY6E	1.04697e-27	-0.619889	0.731	0.864	2.04473e-23	C1	LY6E
SHMT1	1.1462e-27	0.417649	0.56	0.253	2.23852e-23	C1	SHMT1
NPY	1.41026e-27	0.34609	0.126	0.013	2.75424e-23	C1	NPY
DARS2	1.68276e-27	0.438542	0.608	0.294	3.28642e-23	C1	DARS2
LRRC49	1.73586e-27	0.258543	0.19	0.038	3.39013e-23	C1	LRRC49
CALM3	1.841e-27	0.45247	0.857	0.606	3.59547e-23	C1	CALM3
GEMIN2	1.85587e-27	0.289053	0.375	0.133	3.62451e-23	C1	GEMIN2
HPF1	1.90953e-27	0.299816	0.697	0.386	3.72932e-23	C1	HPF1
PSIP1	2.01442e-27	0.336518	0.616	0.321	3.93417e-23	C1	PSIP1
TIMM22	2.25458e-27	0.386995	0.602	0.296	4.40319e-23	C1	TIMM22
HLA-H	2.41841e-27	-0.645741	0.678	0.834	4.72315e-23	C1	HLA-H
SSX4	2.51535e-27	0.319166	0.134	0.017	4.91247e-23	C1	SSX4
ANAPC15	2.53613e-27	0.343819	0.58	0.281	4.95305e-23	C1	ANAPC15
RAD51C	2.75416e-27	0.516932	0.683	0.41	5.37887e-23	C1	RAD51C
ASTN2	2.91495e-27	-0.448328	0.966	0.966	5.69289e-23	C1	ASTN2
RANGAP1	3.67809e-27	0.460095	0.72	0.394	7.18332e-23	C1	RANGAP1
GSE1	3.82456e-27	0.262426	0.476	0.204	7.46937e-23	C1	GSE1
RAPSN	4.05089e-27	0.309922	0.109	0.009	7.91138e-23	C1	RAPSN
ACTC1	4.15598e-27	0.456714	0.179	0.034	8.11662e-23	C1	ACTC1
TUBA3C	4.36027e-27	0.525913	0.151	0.023	8.51561e-23	C1	TUBA3C
SKP2	4.95575e-27	0.589929	0.798	0.589	9.67857e-23	C1	SKP2
RAD54B	4.97164e-27	0.458187	0.636	0.363	9.70962e-23	C1	RAD54B
XRCC1	5.2432e-27	0.368839	0.543	0.249	1.024e-22	C1	XRCC1
MTRNR2L6	5.91415e-27	-0.438608	0.964	0.968	1.15503e-22	C1	MTRNR2L6
HNRNPD	6.6622e-27	0.364405	0.854	0.615	1.30113e-22	C1	HNRNPD
PTPRF	7.45894e-27	0.417137	0.395	0.153	1.45673e-22	C1	PTPRF
TFDP1	7.45971e-27	0.335746	0.415	0.161	1.45688e-22	C1	TFDP1
TXNIP	7.46342e-27	-0.925087	0.566	0.713	1.45761e-22	C1	TXNIP
PPP5C	7.92074e-27	0.329192	0.725	0.395	1.54692e-22	C1	PPP5C
PSAP	8.16921e-27	-0.439539	0.905	0.889	1.59545e-22	C1	PSAP
ALK	9.21959e-27	0.341135	0.255	0.069	1.80059e-22	C1	ALK
WDR83	9.5506e-27	0.260426	0.412	0.156	1.86523e-22	C1	WDR83
GPNMB	1.093e-26	-0.583835	0.602	0.823	2.13462e-22	C1	GPNMB
RNASEH2B	1.11356e-26	0.344429	0.513	0.23	2.17479e-22	C1	RNASEH2B
NOSIP	1.23827e-26	0.474418	0.681	0.39	2.41835e-22	C1	NOSIP
SERPINA3	1.26586e-26	-1.38248	0.134	0.419	2.47222e-22	C1	SERPINA3
SNRPC	1.68403e-26	0.414654	0.916	0.736	3.28891e-22	C1	SNRPC
PLPP3	2.0146e-26	0.287136	0.272	0.076	3.93451e-22	C1	PLPP3
CELSR3	2.47014e-26	0.255713	0.317	0.102	4.82419e-22	C1	CELSR3
TRA2B	2.56293e-26	0.459757	0.885	0.664	5.0054e-22	C1	TRA2B
ASNS	2.56931e-26	0.38843	0.342	0.12	5.01786e-22	C1	ASNS
SAT1	2.72299e-26	-0.597555	0.807	0.895	5.31801e-22	C1	SAT1
SUV39H2	2.7679e-26	0.406572	0.703	0.441	5.40572e-22	C1	SUV39H2
RFWD3	2.93468e-26	0.455624	0.689	0.418	5.73143e-22	C1	RFWD3
RAN	3.10597e-26	0.280017	0.986	0.923	6.06595e-22	C1	RAN
GLMN	3.59856e-26	0.284899	0.42	0.169	7.02798e-22	C1	GLMN
ZDHHC16	3.99616e-26	0.279482	0.448	0.178	7.8045e-22	C1	ZDHHC16
CBX5	4.03269e-26	0.472011	0.989	0.913	7.87585e-22	C1	CBX5
GTPBP4	4.26961e-26	0.495497	0.759	0.469	8.33855e-22	C1	GTPBP4
FAM136A	4.72349e-26	0.428026	0.72	0.432	9.22498e-22	C1	FAM136A
GPN3	5.08527e-26	0.417639	0.636	0.327	9.93153e-22	C1	GPN3
GNL2	5.26722e-26	0.506704	0.737	0.452	1.02869e-21	C1	GNL2
DDX50	5.44546e-26	0.419694	0.616	0.328	1.0635e-21	C1	DDX50
PFN2	6.34684e-26	0.462569	0.812	0.54	1.23954e-21	C1	PFN2
UBE2N	8.72003e-26	0.435389	0.857	0.611	1.70302e-21	C1	UBE2N
SUPV3L1	9.10503e-26	0.271022	0.501	0.22	1.77821e-21	C1	SUPV3L1
LSM3	9.27654e-26	0.354328	0.838	0.6	1.81171e-21	C1	LSM3
SGK1	9.38734e-26	-0.768719	0.555	0.734	1.83335e-21	C1	SGK1
RPP25	1.10696e-25	0.293085	0.476	0.199	2.16189e-21	C1	RPP25
MTRNR2L10	1.38669e-25	-0.399965	0.969	0.969	2.7082e-21	C1	MTRNR2L10
CDT1	1.41273e-25	0.287456	0.524	0.273	2.75906e-21	C1	CDT1
CHRNB4	1.5722e-25	0.294296	0.196	0.046	3.07051e-21	C1	CHRNB4
RBM42	1.57395e-25	0.334487	0.77	0.465	3.07392e-21	C1	RBM42
FAM216A	2.28761e-25	0.38573	0.431	0.182	4.46771e-21	C1	FAM216A
EXOSC9	2.29457e-25	0.358849	0.577	0.285	4.48129e-21	C1	EXOSC9
TEX30	2.37201e-25	0.251595	0.546	0.241	4.63253e-21	C1	TEX30
MRPS12	2.58728e-25	0.35944	0.703	0.393	5.05295e-21	C1	MRPS12
SQSTM1	2.62041e-25	-0.506992	0.852	0.875	5.11766e-21	C1	SQSTM1
SLC25A19	2.73581e-25	0.316248	0.356	0.125	5.34303e-21	C1	SLC25A19
NIF3L1	3.22913e-25	0.435653	0.557	0.284	6.30649e-21	C1	NIF3L1
MAPRE1	3.39065e-25	0.490707	0.81	0.561	6.62194e-21	C1	MAPRE1
TDP1	3.69263e-25	0.287203	0.381	0.151	7.21171e-21	C1	TDP1
PSMA7	3.8654e-25	0.282647	0.983	0.914	7.54913e-21	C1	PSMA7
VRK3	4.6653e-25	0.29773	0.524	0.231	9.11134e-21	C1	VRK3
PSMA4	5.19009e-25	0.455247	0.891	0.71	1.01362e-20	C1	PSMA4
PA2G4	5.19024e-25	0.411955	0.941	0.774	1.01365e-20	C1	PA2G4
BORA	6.22701e-25	0.300851	0.227	0.058	1.21614e-20	C1	BORA
SFXN4	6.40489e-25	0.346126	0.499	0.226	1.25087e-20	C1	SFXN4
SRRT	6.41663e-25	0.339373	0.725	0.426	1.25317e-20	C1	SRRT
EML4	6.76541e-25	0.370047	0.745	0.462	1.32129e-20	C1	EML4
ARL3	6.84517e-25	0.341651	0.602	0.303	1.33686e-20	C1	ARL3
ZNF511	7.32114e-25	0.322957	0.468	0.197	1.42982e-20	C1	ZNF511
URB2	7.77599e-25	0.362584	0.44	0.186	1.51865e-20	C1	URB2
BCCIP	7.82907e-25	0.413167	0.765	0.462	1.52902e-20	C1	BCCIP
NAP1L4	8.61853e-25	0.440263	0.871	0.65	1.6832e-20	C1	NAP1L4
PPP1CA	8.88724e-25	0.403562	0.927	0.721	1.73568e-20	C1	PPP1CA
TMEM212	9.09938e-25	-0.444804	0.952	0.943	1.77711e-20	C1	TMEM212
NTHL1	1.08319e-24	0.330219	0.594	0.292	2.11547e-20	C1	NTHL1
CCT2	1.10455e-24	0.448895	0.908	0.727	2.1572e-20	C1	CCT2
CDC123	1.1791e-24	0.429932	0.793	0.505	2.30277e-20	C1	CDC123
LRIG1	1.2222e-24	0.267846	0.221	0.057	2.38696e-20	C1	LRIG1
CDC23	1.64889e-24	0.387423	0.622	0.32	3.22028e-20	C1	CDC23
RANGRF	1.84662e-24	0.255885	0.569	0.267	3.60645e-20	C1	RANGRF
ODF2L	1.9966e-24	-0.430113	0.961	0.96	3.89937e-20	C1	ODF2L
CHGA	2.40951e-24	0.30172	0.12	0.015	4.70577e-20	C1	CHGA
SET	2.46609e-24	0.32469	0.989	0.95	4.81627e-20	C1	SET
XRCC5	2.49576e-24	0.374031	0.964	0.816	4.87423e-20	C1	XRCC5
GLDC	2.67481e-24	0.266479	0.221	0.055	5.2239e-20	C1	GLDC
FOS	2.98952e-24	-0.763543	0.597	0.75	5.83853e-20	C1	FOS
CEP85	2.99003e-24	0.31009	0.515	0.236	5.83952e-20	C1	CEP85
BARD1	3.43613e-24	0.296852	0.277	0.088	6.71076e-20	C1	BARD1
NUDT5	5.01724e-24	0.435742	0.759	0.48	9.79866e-20	C1	NUDT5
REEP4	5.40345e-24	0.371202	0.451	0.195	1.05529e-19	C1	REEP4
C1QBP	5.50409e-24	0.393553	0.91	0.686	1.07495e-19	C1	C1QBP
EGR1	5.70718e-24	-0.985544	0.445	0.65	1.11461e-19	C1	EGR1
SMPD4	5.81498e-24	0.368899	0.734	0.435	1.13567e-19	C1	SMPD4
LRRC40	5.91783e-24	0.256049	0.485	0.218	1.15575e-19	C1	LRRC40
IPO4	6.30912e-24	0.333838	0.633	0.318	1.23217e-19	C1	IPO4
SRPK1	8.08488e-24	0.378709	0.658	0.363	1.57898e-19	C1	SRPK1
PMF1	8.47207e-24	0.388929	0.762	0.459	1.65459e-19	C1	PMF1
ERBB3	9.80921e-24	-0.755612	0.599	0.741	1.91574e-19	C1	ERBB3
BLMH	9.93641e-24	0.474394	0.602	0.319	1.94058e-19	C1	BLMH
GSN	1.00556e-23	-0.643657	0.599	0.782	1.96387e-19	C1	GSN
ACTL6A	1.00835e-23	0.482178	0.765	0.473	1.9693e-19	C1	ACTL6A
COQ2	1.04323e-23	0.264831	0.317	0.106	2.03744e-19	C1	COQ2
LSM14A	1.07987e-23	0.373943	0.84	0.556	2.10898e-19	C1	LSM14A
CHAF1B	1.12254e-23	0.330171	0.403	0.163	2.19232e-19	C1	CHAF1B
POLR2D	1.1372e-23	0.455617	0.709	0.441	2.22096e-19	C1	POLR2D
CFLAR	1.15419e-23	-0.376388	0.98	0.985	2.25413e-19	C1	CFLAR
DDX17	1.21042e-23	-0.556141	0.854	0.852	2.36394e-19	C1	DDX17
UQCRH	1.22231e-23	0.348526	0.98	0.88	2.38717e-19	C1	UQCRH
C3orf14	1.46202e-23	0.253057	0.51	0.234	2.85533e-19	C1	C3orf14
POLR2H	1.467e-23	0.416096	0.692	0.415	2.86505e-19	C1	POLR2H
IPO5	1.60721e-23	0.452005	0.739	0.445	3.13889e-19	C1	IPO5
PFAS	1.67746e-23	0.34595	0.734	0.468	3.27607e-19	C1	PFAS
GRN	1.68743e-23	-0.524303	0.798	0.807	3.29555e-19	C1	GRN
FUS	2.05253e-23	0.337209	0.972	0.895	4.00858e-19	C1	FUS
NEFM	2.42071e-23	0.510078	0.179	0.038	4.72764e-19	C1	NEFM
CSPG4	2.84665e-23	-0.940374	0.518	0.656	5.5595e-19	C1	CSPG4
RUSC1	2.84731e-23	0.298664	0.557	0.27	5.5608e-19	C1	RUSC1
HSPB11	2.99261e-23	0.292994	0.711	0.427	5.84457e-19	C1	HSPB11
RPS21	3.37473e-23	0.290971	0.992	0.945	6.59084e-19	C1	RPS21
NOP58	3.6171e-23	0.415203	0.896	0.696	7.0642e-19	C1	NOP58
PFN1	3.82088e-23	0.27461	1	0.935	7.46218e-19	C1	PFN1
TG	3.91762e-23	0.295184	0.14	0.024	7.65111e-19	C1	TG
MICU1	4.09607e-23	0.305208	0.591	0.311	7.99962e-19	C1	MICU1
TTF2	4.4222e-23	0.376447	0.689	0.447	8.63656e-19	C1	TTF2
COX6B1	4.56755e-23	0.292957	0.938	0.826	8.92042e-19	C1	COX6B1
SLC26A2	4.66656e-23	-1.25518	0.7	0.756	9.11379e-19	C1	SLC26A2
PLP1	5.06154e-23	-0.621374	0.599	0.788	9.88518e-19	C1	PLP1
MED30	5.28943e-23	0.262694	0.515	0.24	1.03303e-18	C1	MED30
PRELID3B	5.33821e-23	0.438859	0.866	0.632	1.04255e-18	C1	PRELID3B
MTRNR2L3	5.40064e-23	-0.476407	0.944	0.95	1.05475e-18	C1	MTRNR2L3
TDG	5.53913e-23	0.419939	0.602	0.349	1.08179e-18	C1	TDG
UCK1	5.96853e-23	0.290134	0.515	0.233	1.16565e-18	C1	UCK1
TTI1	6.32809e-23	0.438939	0.571	0.299	1.23588e-18	C1	TTI1
SRSF10	6.47316e-23	0.427041	0.913	0.83	1.26421e-18	C1	SRSF10
CLPP	6.68437e-23	0.37788	0.742	0.438	1.30546e-18	C1	CLPP
DKC1	6.76758e-23	0.475456	0.796	0.527	1.32171e-18	C1	DKC1
ZW10	7.48025e-23	0.278819	0.395	0.157	1.46089e-18	C1	ZW10
AHCY	7.53039e-23	0.438182	0.896	0.673	1.47068e-18	C1	AHCY
SMC1A	8.95509e-23	0.474217	0.725	0.453	1.74893e-18	C1	SMC1A
TMEM255A	1.02813e-22	-0.946574	0.09	0.337	2.00793e-18	C1	TMEM255A
ERAL1	1.04988e-22	0.390697	0.633	0.341	2.05041e-18	C1	ERAL1
ZNF627	1.10173e-22	0.255609	0.37	0.139	2.15168e-18	C1	ZNF627
AEN	1.1287e-22	0.328043	0.683	0.363	2.20435e-18	C1	AEN
ITGA3	1.19858e-22	-0.986238	0.16	0.406	2.34083e-18	C1	ITGA3
VCX3A	1.27749e-22	0.402635	0.227	0.066	2.49493e-18	C1	VCX3A
GTSF1	1.31914e-22	0.658511	0.367	0.163	2.57627e-18	C1	GTSF1
ENC1	1.37229e-22	0.37947	0.398	0.164	2.68007e-18	C1	ENC1
SMARCA4	1.40384e-22	0.416678	0.776	0.501	2.74171e-18	C1	SMARCA4
PARP1	1.49728e-22	0.401192	0.91	0.755	2.92419e-18	C1	PARP1
NME1	1.556e-22	0.364108	0.941	0.825	3.03886e-18	C1	NME1
POLR2I	1.57001e-22	0.353325	0.776	0.543	3.06623e-18	C1	POLR2I
UBAC1	1.65674e-22	0.311688	0.375	0.153	3.23561e-18	C1	UBAC1
DHCR7	1.67517e-22	0.333995	0.378	0.144	3.2716e-18	C1	DHCR7
MSH6	1.72117e-22	0.426932	0.686	0.4	3.36145e-18	C1	MSH6
RECQL	1.72243e-22	0.339047	0.669	0.392	3.36391e-18	C1	RECQL
NUDCD1	1.83621e-22	0.333412	0.588	0.306	3.58612e-18	C1	NUDCD1
TRO	1.99173e-22	0.267108	0.42	0.175	3.88985e-18	C1	TRO
CAV2	2.00821e-22	-0.772667	0.689	0.765	3.92203e-18	C1	CAV2
EBP	2.19027e-22	0.377575	0.625	0.347	4.27761e-18	C1	EBP
FBXO32	2.19673e-22	-0.853261	0.37	0.594	4.29022e-18	C1	FBXO32
HDGF	2.34273e-22	0.348887	0.77	0.49	4.57536e-18	C1	HDGF
DDX20	2.66508e-22	0.279293	0.415	0.174	5.2049e-18	C1	DDX20
EIF4EBP2	2.76837e-22	0.399026	0.849	0.641	5.40662e-18	C1	EIF4EBP2
PAICS	2.77054e-22	0.453869	0.938	0.815	5.41086e-18	C1	PAICS
CAD	3.28523e-22	0.365334	0.641	0.35	6.41605e-18	C1	CAD
NREP	3.50738e-22	0.467427	0.513	0.244	6.84991e-18	C1	NREP
EIF1	3.78505e-22	-0.250549	0.992	0.986	7.39221e-18	C1	EIF1
SYT1	4.43648e-22	0.286216	0.185	0.044	8.66444e-18	C1	SYT1
UBA2	4.63045e-22	0.37076	0.706	0.429	9.04327e-18	C1	UBA2
TM4SF1	5.13848e-22	-1.09374	0.134	0.38	1.00355e-17	C1	TM4SF1
RASSF1	5.23219e-22	0.334204	0.518	0.249	1.02185e-17	C1	RASSF1
NUP54	5.25171e-22	0.317434	0.602	0.312	1.02566e-17	C1	NUP54
PFDN2	5.3781e-22	0.309124	0.896	0.704	1.05034e-17	C1	PFDN2
MRPL3	5.43648e-22	0.413592	0.804	0.555	1.06174e-17	C1	MRPL3
RAD21	5.96498e-22	0.489535	0.84	0.636	1.16496e-17	C1	RAD21
SOCS2	5.97791e-22	0.297083	0.367	0.144	1.16749e-17	C1	SOCS2
RHNO1	5.98051e-22	0.392549	0.611	0.344	1.16799e-17	C1	RHNO1
ORC4	6.02699e-22	-0.374796	0.969	0.964	1.17707e-17	C1	ORC4
MAGOH	6.10297e-22	0.282917	0.72	0.451	1.19191e-17	C1	MAGOH
GDAP1	6.20542e-22	0.288906	0.345	0.13	1.21192e-17	C1	GDAP1
DAXX	6.40747e-22	0.454356	0.675	0.4	1.25138e-17	C1	DAXX
MRPL11	6.59007e-22	0.330105	0.675	0.412	1.28704e-17	C1	MRPL11
HNRNPH3	6.88047e-22	0.423472	0.838	0.621	1.34376e-17	C1	HNRNPH3
ID3	7.35762e-22	0.376426	0.353	0.137	1.43694e-17	C1	ID3
CTDSPL2	7.40243e-22	0.275174	0.569	0.285	1.44569e-17	C1	CTDSPL2
PHTF2	7.66911e-22	0.329764	0.563	0.282	1.49778e-17	C1	PHTF2
HNRNPR	7.68542e-22	0.393819	0.927	0.742	1.50096e-17	C1	HNRNPR
NUP85	7.71237e-22	0.402812	0.625	0.36	1.50623e-17	C1	NUP85
DPM1	7.73617e-22	0.371984	0.686	0.419	1.51087e-17	C1	DPM1
WDR54	9.29973e-22	0.409709	0.571	0.305	1.81624e-17	C1	WDR54
FABP5	9.46956e-22	0.377666	0.768	0.547	1.84941e-17	C1	FABP5
PIDD1	1.01243e-21	0.286961	0.353	0.139	1.97729e-17	C1	PIDD1
PGD	1.09963e-21	0.422383	0.751	0.453	2.14758e-17	C1	PGD
SLC5A6	1.11726e-21	0.455614	0.613	0.338	2.18201e-17	C1	SLC5A6
ELOF1	1.12212e-21	0.321027	0.737	0.47	2.19151e-17	C1	ELOF1
STOML2	1.16709e-21	0.376629	0.899	0.686	2.27932e-17	C1	STOML2
ALAS1	1.22211e-21	0.324793	0.658	0.359	2.38679e-17	C1	ALAS1
NAE1	1.24838e-21	0.441359	0.728	0.505	2.43809e-17	C1	NAE1
CACYBP	1.28452e-21	0.336303	0.938	0.792	2.50867e-17	C1	CACYBP
GABPB1	1.41142e-21	0.314222	0.459	0.207	2.75651e-17	C1	GABPB1
NOC3L	1.44024e-21	0.323379	0.574	0.305	2.81278e-17	C1	NOC3L
SSRP1	1.66442e-21	0.418053	0.692	0.438	3.25062e-17	C1	SSRP1
TMED10	1.71212e-21	-0.413162	0.905	0.896	3.34378e-17	C1	TMED10
MRPS11	1.75973e-21	0.342505	0.697	0.41	3.43676e-17	C1	MRPS11
PRKAR1A	1.7928e-21	-0.38707	0.905	0.899	3.50134e-17	C1	PRKAR1A
HNRNPA2B1	1.79962e-21	0.279071	0.986	0.922	3.51467e-17	C1	HNRNPA2B1
STAT2	1.84027e-21	-0.605263	0.871	0.898	3.59406e-17	C1	STAT2
MRPL13	1.8504e-21	0.364423	0.796	0.505	3.61383e-17	C1	MRPL13
TXNDC9	2.01989e-21	0.37468	0.644	0.363	3.94484e-17	C1	TXNDC9
CNRIP1	2.07654e-21	0.353078	0.482	0.23	4.05548e-17	C1	CNRIP1
HMGA1	2.12226e-21	0.385654	0.93	0.808	4.14477e-17	C1	HMGA1
SARS2	2.17929e-21	0.28261	0.445	0.199	4.25615e-17	C1	SARS2
RPP40	2.36039e-21	0.318145	0.406	0.176	4.60983e-17	C1	RPP40
MPHOSPH9	2.60611e-21	0.297421	0.356	0.143	5.08972e-17	C1	MPHOSPH9
FOXRED2	2.69887e-21	0.462551	0.863	0.685	5.27089e-17	C1	FOXRED2
PDRG1	2.74429e-21	0.486252	0.574	0.323	5.3596e-17	C1	PDRG1
DLL3	2.75459e-21	0.391544	0.415	0.186	5.37971e-17	C1	DLL3
ATP5MD	2.99185e-21	0.380746	0.866	0.735	5.84309e-17	C1	ATP5MD
PYGB	4.03169e-21	-0.687994	0.672	0.751	7.8739e-17	C1	PYGB
HOXA10	4.04346e-21	0.276447	0.314	0.116	7.89688e-17	C1	HOXA10
TIMP3	4.38545e-21	-0.778524	0.445	0.649	8.56478e-17	C1	TIMP3
TIMM17A	4.42118e-21	0.364166	0.838	0.585	8.63456e-17	C1	TIMM17A
PSMC3	4.46166e-21	0.42483	0.866	0.669	8.71363e-17	C1	PSMC3
RFXANK	4.70333e-21	0.340473	0.574	0.314	9.1856e-17	C1	RFXANK
AKR1B1	5.01012e-21	0.397892	0.773	0.503	9.78476e-17	C1	AKR1B1
CNOT10	6.50193e-21	0.414249	0.661	0.409	1.26983e-16	C1	CNOT10
YIF1B	6.76059e-21	0.322088	0.72	0.422	1.32034e-16	C1	YIF1B
G3BP1	6.90334e-21	0.379268	0.874	0.674	1.34822e-16	C1	G3BP1
CWF19L1	7.18578e-21	0.35483	0.681	0.463	1.40338e-16	C1	CWF19L1
MRPL58	8.13677e-21	0.254753	0.543	0.277	1.58911e-16	C1	MRPL58
PPIL1	8.2477e-21	0.372486	0.675	0.38	1.61078e-16	C1	PPIL1
AP1M1	9.02372e-21	0.388671	0.776	0.501	1.76233e-16	C1	AP1M1
NUP188	9.06321e-21	0.31611	0.655	0.373	1.77004e-16	C1	NUP188
CEBPZ	9.66391e-21	0.353662	0.804	0.564	1.88736e-16	C1	CEBPZ
ILF3	9.77447e-21	0.36025	0.924	0.758	1.90895e-16	C1	ILF3
FAM92A	1.01751e-20	0.260097	0.608	0.32	1.98719e-16	C1	FAM92A
PSMG1	1.0222e-20	0.357151	0.706	0.423	1.99636e-16	C1	PSMG1
ZNF22	1.04609e-20	0.300034	0.541	0.278	2.04301e-16	C1	ZNF22
HNRNPA3	1.1533e-20	0.365233	0.944	0.798	2.2524e-16	C1	HNRNPA3
CERKL	1.18794e-20	0.322489	0.227	0.071	2.32005e-16	C1	CERKL
SPP1	1.25904e-20	-1.04642	0.277	0.498	2.45891e-16	C1	SPP1
HADH	1.40093e-20	0.339607	0.678	0.384	2.73602e-16	C1	HADH
ZKSCAN1	1.4094e-20	-0.62234	0.826	0.856	2.75256e-16	C1	ZKSCAN1
HIRIP3	1.51424e-20	0.346205	0.479	0.229	2.95731e-16	C1	HIRIP3
TIMM44	1.58538e-20	0.353655	0.681	0.419	3.09624e-16	C1	TIMM44
MRPL46	1.61823e-20	0.300281	0.563	0.292	3.16041e-16	C1	MRPL46
CSRP1	1.71728e-20	-0.564012	0.762	0.832	3.35384e-16	C1	CSRP1
PNP	1.81863e-20	0.304981	0.246	0.079	3.55178e-16	C1	PNP
CRIP1	1.86245e-20	0.261358	0.244	0.077	3.63736e-16	C1	CRIP1
LSM2	1.87731e-20	0.287852	0.807	0.57	3.66638e-16	C1	LSM2
NABP2	1.94491e-20	0.37681	0.801	0.572	3.79841e-16	C1	NABP2
MUTYH	1.99968e-20	0.285637	0.471	0.224	3.90537e-16	C1	MUTYH
RAPGEF5	2.01811e-20	0.258663	0.241	0.076	3.94137e-16	C1	RAPGEF5
DPH2	2.18019e-20	0.338193	0.569	0.294	4.2579e-16	C1	DPH2
PREX1	2.37841e-20	0.340523	0.431	0.202	4.64503e-16	C1	PREX1
TIMM13	2.41578e-20	0.34574	0.88	0.667	4.71803e-16	C1	TIMM13
MRPS15	2.51383e-20	0.320735	0.807	0.543	4.9095e-16	C1	MRPS15
LSM7	2.54355e-20	0.283539	0.826	0.602	4.96755e-16	C1	LSM7
SGTA	2.60606e-20	0.403178	0.711	0.436	5.08963e-16	C1	SGTA
BABAM1	2.69071e-20	0.300247	0.79	0.521	5.25495e-16	C1	BABAM1
GOT1	2.76982e-20	0.270307	0.468	0.215	5.40945e-16	C1	GOT1
HYLS1	3.01813e-20	0.304684	0.501	0.268	5.8944e-16	C1	HYLS1
NUCKS1	3.10356e-20	0.365334	0.983	0.881	6.06125e-16	C1	NUCKS1
CHL1	3.38388e-20	-0.650293	0.154	0.398	6.60872e-16	C1	CHL1
FEM1A	3.44694e-20	0.277193	0.566	0.294	6.73187e-16	C1	FEM1A
PSMD2	3.48526e-20	0.465494	0.815	0.587	6.80672e-16	C1	PSMD2
IMMT	3.51982e-20	0.411378	0.782	0.568	6.87421e-16	C1	IMMT
B3GALNT1	3.61656e-20	0.273852	0.336	0.136	7.06315e-16	C1	B3GALNT1
SF3B4	3.65997e-20	0.300427	0.854	0.585	7.14792e-16	C1	SF3B4
L2HGDH	4.0478e-20	-0.452297	0.919	0.924	7.90535e-16	C1	L2HGDH
TUBB6	4.15549e-20	0.570836	0.563	0.318	8.11567e-16	C1	TUBB6
SCARB2	5.26622e-20	-0.638719	0.829	0.867	1.02849e-15	C1	SCARB2
GARS	5.34021e-20	0.440393	0.798	0.558	1.04294e-15	C1	GARS
HNRNPF	5.45034e-20	0.372832	0.913	0.744	1.06445e-15	C1	HNRNPF
SLIRP	5.47877e-20	0.328351	0.835	0.682	1.07e-15	C1	SLIRP
NDUFA12	5.54718e-20	0.369789	0.807	0.607	1.08336e-15	C1	NDUFA12
CSRP2	5.81338e-20	0.351734	0.451	0.215	1.13535e-15	C1	CSRP2
CCDC137	6.20406e-20	0.308545	0.641	0.378	1.21165e-15	C1	CCDC137
TOE1	6.83627e-20	0.271449	0.457	0.209	1.33512e-15	C1	TOE1
GAA	7.37904e-20	-0.896627	0.347	0.534	1.44113e-15	C1	GAA
EIF3K	7.44044e-20	0.306077	0.924	0.774	1.45312e-15	C1	EIF3K
TXNDC17	7.9436e-20	0.332936	0.787	0.558	1.55139e-15	C1	TXNDC17
SHMT2	8.22413e-20	0.384977	0.81	0.539	1.60617e-15	C1	SHMT2
CCNB1IP1	8.74226e-20	0.326419	0.616	0.352	1.70736e-15	C1	CCNB1IP1
NOP2	8.77121e-20	0.434866	0.633	0.383	1.71302e-15	C1	NOP2
CYP4V2	1.0122e-19	-0.48838	0.882	0.906	1.97683e-15	C1	CYP4V2
MTF2	1.02428e-19	0.368917	0.636	0.379	2.00043e-15	C1	MTF2
PPRC1	1.06261e-19	0.266398	0.515	0.257	2.07528e-15	C1	PPRC1
DUS3L	1.17419e-19	0.261077	0.569	0.297	2.29319e-15	C1	DUS3L
ANAPC11	1.30487e-19	0.281256	0.927	0.838	2.5484e-15	C1	ANAPC11
MINPP1	1.49055e-19	0.309773	0.487	0.24	2.91104e-15	C1	MINPP1
RGS10	1.50573e-19	0.410339	0.529	0.309	2.94069e-15	C1	RGS10
NSUN5	1.67702e-19	0.343372	0.664	0.417	3.27523e-15	C1	NSUN5
ORC3	1.69364e-19	0.272896	0.622	0.346	3.30767e-15	C1	ORC3
SAFB	1.76441e-19	0.38697	0.815	0.573	3.44589e-15	C1	SAFB
ODF2	1.76746e-19	0.376379	0.538	0.282	3.45184e-15	C1	ODF2
LONP2	1.87137e-19	-0.633035	0.762	0.814	3.65478e-15	C1	LONP2
BOP1	1.89511e-19	0.328069	0.504	0.259	3.70116e-15	C1	BOP1
JPT2	1.96422e-19	0.396719	0.678	0.423	3.83612e-15	C1	JPT2
VDAC2	2.19658e-19	0.36228	0.874	0.677	4.28993e-15	C1	VDAC2
UBR7	2.21601e-19	0.357534	0.58	0.309	4.32786e-15	C1	UBR7
FADS1	2.24894e-19	0.501248	0.762	0.574	4.39217e-15	C1	FADS1
WASF1	2.25058e-19	0.366699	0.398	0.184	4.39538e-15	C1	WASF1
TBCB	2.32089e-19	0.368386	0.832	0.617	4.53271e-15	C1	TBCB
MRPL21	2.33245e-19	0.327057	0.77	0.544	4.55527e-15	C1	MRPL21
SNRPE	2.35401e-19	0.319674	0.936	0.846	4.59738e-15	C1	SNRPE
PDCD11	2.46092e-19	0.341055	0.588	0.337	4.80618e-15	C1	PDCD11
APOE	2.58271e-19	-0.885669	0.468	0.632	5.04402e-15	C1	APOE
NOC2L	2.59559e-19	0.453747	0.779	0.565	5.06919e-15	C1	NOC2L
SMN1	2.67259e-19	0.252131	0.597	0.3	5.21958e-15	C1	SMN1
ENY2	2.84494e-19	0.3354	0.88	0.667	5.55617e-15	C1	ENY2
TMEM106C	2.92945e-19	0.464225	0.798	0.536	5.72121e-15	C1	TMEM106C
IL6ST	2.99245e-19	-0.792108	0.448	0.597	5.84426e-15	C1	IL6ST
HSPBP1	3.15719e-19	0.314168	0.639	0.367	6.16599e-15	C1	HSPBP1
MARS	3.22482e-19	0.478071	0.731	0.527	6.29807e-15	C1	MARS
SARAF	3.24113e-19	-0.502289	0.804	0.809	6.32993e-15	C1	SARAF
LAMA4	3.64288e-19	-0.733973	0.387	0.579	7.11455e-15	C1	LAMA4
RNPS1	3.66336e-19	0.36543	0.896	0.706	7.15455e-15	C1	RNPS1
EMC6	3.666e-19	0.253856	0.653	0.386	7.1597e-15	C1	EMC6
GEMIN6	3.77444e-19	0.279281	0.535	0.289	7.37148e-15	C1	GEMIN6
2022-09-11	3.81404e-19	0.428705	0.849	0.655	7.44881e-15	C1	2022-09-11
DCAF13	4.1763e-19	0.412758	0.798	0.584	8.15632e-15	C1	DCAF13
NOL11	4.43182e-19	0.39592	0.7	0.446	8.65535e-15	C1	NOL11
GTF3C5	4.47192e-19	0.38123	0.65	0.372	8.73366e-15	C1	GTF3C5
AP2S1	4.59406e-19	0.270459	0.916	0.711	8.9722e-15	C1	AP2S1
MAGEA4	4.94067e-19	0.60742	0.49	0.26	9.64913e-15	C1	MAGEA4
PAF1	5.59584e-19	0.294489	0.639	0.367	1.09287e-14	C1	PAF1
LEO1	5.62838e-19	0.351143	0.538	0.283	1.09922e-14	C1	LEO1
SMC6	6.07506e-19	0.352717	0.641	0.382	1.18646e-14	C1	SMC6
ANXA1	6.12173e-19	-0.743487	0.356	0.587	1.19557e-14	C1	ANXA1
TSFM	6.22628e-19	0.264166	0.597	0.326	1.21599e-14	C1	TSFM
ANXA5	6.27477e-19	-0.35281	0.958	0.963	1.22546e-14	C1	ANXA5
SPON2	6.41268e-19	-0.850481	0.23	0.439	1.2524e-14	C1	SPON2
ID1	6.44762e-19	0.294784	0.266	0.094	1.25922e-14	C1	ID1
WDR77	6.83055e-19	0.353078	0.644	0.381	1.33401e-14	C1	WDR77
SSB	7.17857e-19	0.298297	0.88	0.753	1.40198e-14	C1	SSB
YARS	7.29841e-19	0.392021	0.751	0.471	1.42538e-14	C1	YARS
STRAP	7.31818e-19	0.357787	0.908	0.727	1.42924e-14	C1	STRAP
FOXRED1	7.7384e-19	0.323289	0.476	0.241	1.51131e-14	C1	FOXRED1
MRPL15	8.05158e-19	0.384008	0.804	0.553	1.57247e-14	C1	MRPL15
ATIC	8.30498e-19	0.411858	0.829	0.598	1.62196e-14	C1	ATIC
TEX10	8.30836e-19	0.344168	0.583	0.331	1.62262e-14	C1	TEX10
MRPL12	8.70909e-19	0.320137	0.832	0.587	1.70089e-14	C1	MRPL12
AEBP1	9.24649e-19	-0.804915	0.569	0.678	1.80584e-14	C1	AEBP1
PRPF31	9.4802e-19	0.278353	0.728	0.439	1.85148e-14	C1	PRPF31
APEX2	9.79663e-19	0.27298	0.479	0.234	1.91328e-14	C1	APEX2
PTGES3	1.02305e-18	0.315885	0.958	0.857	1.99801e-14	C1	PTGES3
HAUS5	1.15591e-18	0.344661	0.754	0.553	2.25749e-14	C1	HAUS5
NIP7	1.15889e-18	0.287854	0.768	0.506	2.26332e-14	C1	NIP7
MTRNR2L5	1.20017e-18	-0.370631	0.868	0.883	2.34393e-14	C1	MTRNR2L5
SORD	1.22069e-18	0.358872	0.667	0.384	2.38401e-14	C1	SORD
ALDH18A1	1.28308e-18	0.337606	0.636	0.348	2.50585e-14	C1	ALDH18A1
SERINC1	1.42057e-18	-0.599355	0.787	0.811	2.77437e-14	C1	SERINC1
CCT7	1.43588e-18	0.302509	0.927	0.803	2.80427e-14	C1	CCT7
ABCF1	1.46379e-18	0.350323	0.779	0.531	2.85879e-14	C1	ABCF1
MLH1	1.4878e-18	0.371123	0.56	0.303	2.90568e-14	C1	MLH1
FARSA	1.49279e-18	0.359927	0.779	0.517	2.91543e-14	C1	FARSA
KLHL23	1.50121e-18	0.272197	0.328	0.148	2.93186e-14	C1	KLHL23
CRYAB	1.7114e-18	-0.821202	0.339	0.538	3.34237e-14	C1	CRYAB
SIVA1	1.85218e-18	0.389329	0.81	0.557	3.61731e-14	C1	SIVA1
IPO9	2.01196e-18	0.401867	0.947	0.84	3.92936e-14	C1	IPO9
NRAS	2.23166e-18	0.330515	0.731	0.464	4.35843e-14	C1	NRAS
LAMB2	2.33103e-18	-0.673084	0.532	0.674	4.55251e-14	C1	LAMB2
ALDOA	2.46052e-18	-0.28251	0.994	0.991	4.8054e-14	C1	ALDOA
SMS	2.48208e-18	0.369882	0.874	0.646	4.84749e-14	C1	SMS
JUN	2.4944e-18	-0.912722	0.521	0.644	4.87155e-14	C1	JUN
CCT6A	2.83437e-18	0.251675	0.944	0.847	5.53553e-14	C1	CCT6A
DNAJC5	3.04849e-18	0.259198	0.459	0.227	5.95371e-14	C1	DNAJC5
LYST	3.11427e-18	-0.608334	0.566	0.722	6.08218e-14	C1	LYST
PRDX1	3.16234e-18	-0.477795	0.675	0.887	6.17604e-14	C1	PRDX1
MTX1	3.4536e-18	0.316724	0.762	0.51	6.74488e-14	C1	MTX1
POLR2E	3.52998e-18	0.282755	0.95	0.812	6.89405e-14	C1	POLR2E
RPAIN	3.74824e-18	0.357193	0.725	0.496	7.32032e-14	C1	RPAIN
COX5A	3.99816e-18	0.257124	0.93	0.822	7.8084e-14	C1	COX5A
POP4	4.06358e-18	0.253578	0.599	0.329	7.93616e-14	C1	POP4
RNF216P1	4.29097e-18	0.309466	0.521	0.287	8.38027e-14	C1	RNF216P1
TP53	4.35813e-18	0.316926	0.686	0.438	8.51142e-14	C1	TP53
NSMCE2	4.42663e-18	0.268879	0.599	0.333	8.64521e-14	C1	NSMCE2
EEF1E1	4.75686e-18	0.278538	0.745	0.472	9.29014e-14	C1	EEF1E1
SFPQ	4.84836e-18	0.253894	0.72	0.491	9.46884e-14	C1	SFPQ
MMS22L	4.9947e-18	0.377357	0.784	0.589	9.75465e-14	C1	MMS22L
PRMT6	5.50379e-18	0.286051	0.434	0.206	1.07489e-13	C1	PRMT6
OPHN1	5.76169e-18	-0.400749	0.936	0.913	1.12526e-13	C1	OPHN1
TAF11	5.80274e-18	0.260403	0.639	0.4	1.13328e-13	C1	TAF11
INTS7	6.05865e-18	0.327691	0.711	0.485	1.18326e-13	C1	INTS7
HDAC1	6.72466e-18	0.334582	0.826	0.579	1.31333e-13	C1	HDAC1
UTP4	6.78482e-18	0.312451	0.717	0.446	1.32508e-13	C1	UTP4
METAP2	7.31077e-18	0.338347	0.846	0.645	1.42779e-13	C1	METAP2
ELP6	7.38837e-18	0.278732	0.58	0.333	1.44295e-13	C1	ELP6
NUDC	7.85197e-18	0.307869	0.941	0.834	1.53349e-13	C1	NUDC
MRPS22	8.43285e-18	0.31539	0.611	0.364	1.64693e-13	C1	MRPS22
UMPS	8.90026e-18	0.358132	0.672	0.449	1.73822e-13	C1	UMPS
SOX10	8.93816e-18	-0.528357	0.507	0.708	1.74562e-13	C1	SOX10
DDX46	9.26189e-18	0.354255	0.826	0.654	1.80885e-13	C1	DDX46
TRUB2	1.09995e-17	0.32341	0.636	0.361	2.14821e-13	C1	TRUB2
UNG	1.12864e-17	0.34873	0.583	0.336	2.20423e-13	C1	UNG
MOB3B	1.15882e-17	0.257603	0.417	0.193	2.26318e-13	C1	MOB3B
CFAP20	1.17498e-17	0.375307	0.686	0.413	2.29475e-13	C1	CFAP20
PIAS4	1.19238e-17	0.278659	0.482	0.243	2.32872e-13	C1	PIAS4
E2F2	1.20742e-17	0.339705	0.529	0.315	2.35809e-13	C1	E2F2
MRPS16	1.20999e-17	0.307025	0.944	0.818	2.36311e-13	C1	MRPS16
ITGB8	1.35175e-17	-0.729201	0.367	0.539	2.63996e-13	C1	ITGB8
SNRPD3	1.37882e-17	0.272831	0.91	0.767	2.69284e-13	C1	SNRPD3
SUPT16H	1.40529e-17	0.35641	0.849	0.639	2.74453e-13	C1	SUPT16H
PPP2R3C	1.54961e-17	0.251389	0.602	0.335	3.0264e-13	C1	PPP2R3C
THOC7	1.57644e-17	0.253113	0.81	0.569	3.07879e-13	C1	THOC7
PSMB6	1.70122e-17	0.317845	0.868	0.706	3.32248e-13	C1	PSMB6
NUTF2	1.75732e-17	0.291642	0.891	0.682	3.43204e-13	C1	NUTF2
TRIML2	1.7798e-17	-0.696892	0.02	0.206	3.47594e-13	C1	TRIML2
DLX5	1.7895e-17	0.288708	0.224	0.074	3.49489e-13	C1	DLX5
PPAT	1.88676e-17	0.344038	0.569	0.321	3.68485e-13	C1	PPAT
RPP30	2.03486e-17	0.333148	0.779	0.612	3.97409e-13	C1	RPP30
HMGA2	2.13032e-17	0.417728	0.35	0.163	4.16051e-13	C1	HMGA2
LRWD1	2.13594e-17	0.295373	0.476	0.24	4.1715e-13	C1	LRWD1
MGME1	2.14123e-17	0.343976	0.602	0.352	4.18182e-13	C1	MGME1
DDX49	2.14999e-17	0.286599	0.65	0.388	4.19893e-13	C1	DDX49
ATP6V0E1	2.16973e-17	-0.461085	0.765	0.797	4.23748e-13	C1	ATP6V0E1
DUSP12	2.23848e-17	0.305337	0.667	0.405	4.37175e-13	C1	DUSP12
HSD17B10	2.29569e-17	0.255956	0.776	0.536	4.48348e-13	C1	HSD17B10
RBM14	2.30477e-17	0.316031	0.675	0.41	4.50122e-13	C1	RBM14
WDR18	2.37962e-17	0.346282	0.661	0.398	4.64739e-13	C1	WDR18
MVP	2.41627e-17	-0.656136	0.359	0.55	4.71898e-13	C1	MVP
EIF2S1	2.41978e-17	0.32941	0.818	0.559	4.72584e-13	C1	EIF2S1
PRMT1	2.52529e-17	0.328384	0.821	0.62	4.9319e-13	C1	PRMT1
NTMT1	2.57371e-17	0.264002	0.625	0.368	5.02646e-13	C1	NTMT1
BCS1L	2.61821e-17	0.316935	0.571	0.323	5.11336e-13	C1	BCS1L
DPP3	2.83264e-17	0.298026	0.501	0.271	5.53214e-13	C1	DPP3
CTSO	2.83911e-17	-0.605514	0.118	0.335	5.54479e-13	C1	CTSO
ADNP	2.85404e-17	0.260343	0.574	0.326	5.57393e-13	C1	ADNP
CSGALNACT1	3.06019e-17	-0.672875	0.202	0.41	5.97654e-13	C1	CSGALNACT1
PSMG3	3.26314e-17	0.254963	0.697	0.434	6.37292e-13	C1	PSMG3
CHRM3	3.27352e-17	-0.391751	0.782	0.841	6.39318e-13	C1	CHRM3
ARHGEF26-AS1	3.2827e-17	-0.406827	0.894	0.898	6.41112e-13	C1	ARHGEF26-AS1
SUMF2	3.39749e-17	-0.489109	0.894	0.87	6.63531e-13	C1	SUMF2
PRPF40A	3.46435e-17	0.358736	0.815	0.633	6.76588e-13	C1	PRPF40A
PSMA2	3.53744e-17	0.277806	0.924	0.803	6.90862e-13	C1	PSMA2
EIF5B	3.55924e-17	0.267235	0.882	0.734	6.9512e-13	C1	EIF5B
TMEM59	3.78962e-17	-0.372299	0.84	0.846	7.40113e-13	C1	TMEM59
PSMD7	3.90498e-17	0.328016	0.835	0.596	7.62643e-13	C1	PSMD7
CBWD1	3.98216e-17	0.291506	0.664	0.415	7.77716e-13	C1	CBWD1
ITM2B	3.99569e-17	-0.466415	0.812	0.819	7.80357e-13	C1	ITM2B
ERI1	4.09434e-17	0.307634	0.569	0.341	7.99624e-13	C1	ERI1
ELAVL1	4.12803e-17	0.276485	0.627	0.361	8.06205e-13	C1	ELAVL1
TRAP1	4.22729e-17	0.362937	0.812	0.575	8.2559e-13	C1	TRAP1
TONSL	4.22762e-17	0.399488	0.72	0.491	8.25654e-13	C1	TONSL
SPN	4.29161e-17	-0.297996	0.877	0.899	8.38151e-13	C1	SPN
ARF6	4.64995e-17	0.280322	0.779	0.506	9.08136e-13	C1	ARF6
TPM1	4.68416e-17	0.302292	0.535	0.301	9.14816e-13	C1	TPM1
MT2A	4.68756e-17	-0.670162	0.829	0.831	9.15481e-13	C1	MT2A
CCT4	4.77134e-17	0.321636	0.908	0.756	9.31842e-13	C1	CCT4
TRMT1	4.7875e-17	0.273405	0.577	0.316	9.34999e-13	C1	TRMT1
RAB5IF	4.98377e-17	0.321125	0.538	0.304	9.73331e-13	C1	RAB5IF
EBNA1BP2	5.11736e-17	0.306789	0.843	0.606	9.9942e-13	C1	EBNA1BP2
RNF168	5.37687e-17	0.436469	0.742	0.55	1.0501e-12	C1	RNF168
MRPS18C	5.87682e-17	0.297395	0.695	0.479	1.14774e-12	C1	MRPS18C
PRXL2A	6.25749e-17	0.386453	0.852	0.703	1.22209e-12	C1	PRXL2A
IQCB1	6.27669e-17	0.282842	0.459	0.237	1.22584e-12	C1	IQCB1
WDR12	6.32012e-17	0.341516	0.636	0.376	1.23432e-12	C1	WDR12
POC5	6.5518e-17	0.263274	0.35	0.155	1.27957e-12	C1	POC5
CDC25B	6.67678e-17	0.314157	0.574	0.314	1.30397e-12	C1	CDC25B
CYP27A1	7.6846e-17	-0.581299	0.527	0.682	1.5008e-12	C1	CYP27A1
ELAC2	7.83911e-17	0.373918	0.605	0.35	1.53098e-12	C1	ELAC2
TRMT10C	8.59791e-17	0.3095	0.585	0.352	1.67917e-12	C1	TRMT10C
DHX9	8.88527e-17	0.361827	0.866	0.659	1.73529e-12	C1	DHX9
AAAS	8.9258e-17	0.344594	0.619	0.378	1.74321e-12	C1	AAAS
RBM17	9.4762e-17	0.334556	0.745	0.522	1.8507e-12	C1	RBM17
POLD2	9.61732e-17	0.329046	0.86	0.617	1.87826e-12	C1	POLD2
ARL6IP1	1.03699e-16	0.48633	0.857	0.706	2.02524e-12	C1	ARL6IP1
NAA50	1.06276e-16	0.330316	0.832	0.622	2.07557e-12	C1	NAA50
ETFA	1.08049e-16	0.307529	0.798	0.548	2.1102e-12	C1	ETFA
UFD1	1.09776e-16	0.288554	0.759	0.53	2.14392e-12	C1	UFD1
PRSS23	1.1904e-16	-0.723872	0.266	0.481	2.32485e-12	C1	PRSS23
NSG1	1.22132e-16	-0.752354	0.465	0.596	2.38525e-12	C1	NSG1
MRPS10	1.25909e-16	0.273388	0.843	0.633	2.459e-12	C1	MRPS10
COIL	1.34929e-16	0.344519	0.63	0.411	2.63515e-12	C1	COIL
RDH5	1.35317e-16	-0.711791	0.05	0.24	2.64275e-12	C1	RDH5
KLHDC8A	1.36737e-16	0.300245	0.143	0.036	2.67047e-12	C1	KLHDC8A
CLPB	1.37549e-16	0.254021	0.431	0.209	2.68634e-12	C1	CLPB
CSTF1	1.41336e-16	0.285431	0.557	0.305	2.76028e-12	C1	CSTF1
DYNLT1	1.45611e-16	0.305669	0.751	0.526	2.84377e-12	C1	DYNLT1
PCCB	1.52803e-16	0.263749	0.549	0.316	2.98424e-12	C1	PCCB
MAGEC1	1.53992e-16	0.254534	0.459	0.227	3.00746e-12	C1	MAGEC1
EIF2B3	1.65956e-16	0.36035	0.56	0.334	3.24112e-12	C1	EIF2B3
TOR1A	1.73142e-16	0.29893	0.571	0.33	3.38146e-12	C1	TOR1A
HK1	1.74833e-16	0.356626	0.627	0.387	3.41448e-12	C1	HK1
EIF2S2	1.76474e-16	0.310178	0.927	0.761	3.44653e-12	C1	EIF2S2
HLA-F	1.89248e-16	-0.666019	0.457	0.643	3.69602e-12	C1	HLA-F
RRS1	1.89536e-16	0.271574	0.613	0.355	3.70165e-12	C1	RRS1
ST3GAL4	1.96217e-16	-0.58399	0.594	0.711	3.83212e-12	C1	ST3GAL4
XPO1	2.05133e-16	0.291038	0.737	0.491	4.00625e-12	C1	XPO1
GALNT18	2.08229e-16	0.336603	0.238	0.087	4.06671e-12	C1	GALNT18
GPN1	2.09641e-16	0.297406	0.647	0.39	4.09429e-12	C1	GPN1
TSC22D3	2.20826e-16	-0.962029	0.448	0.559	4.31273e-12	C1	TSC22D3
HSPB1	2.21775e-16	-0.327638	0.972	0.962	4.33126e-12	C1	HSPB1
MRPS18A	2.5324e-16	0.320319	0.678	0.453	4.94577e-12	C1	MRPS18A
NPC2	2.66947e-16	-0.462025	0.804	0.845	5.21347e-12	C1	NPC2
VPS29	2.8151e-16	0.299692	0.838	0.644	5.4979e-12	C1	VPS29
COA4	2.85169e-16	0.290565	0.812	0.594	5.56934e-12	C1	COA4
FIBP	2.95681e-16	0.300968	0.762	0.499	5.77466e-12	C1	FIBP
RNF213	3.0263e-16	-0.501583	0.849	0.872	5.91037e-12	C1	RNF213
NDRG1	3.11838e-16	-0.724482	0.319	0.49	6.0902e-12	C1	NDRG1
MCRS1	3.20783e-16	0.326469	0.627	0.4	6.26489e-12	C1	MCRS1
GNPAT	3.40206e-16	0.318013	0.689	0.448	6.64423e-12	C1	GNPAT
RBBP4	3.52425e-16	0.317447	0.955	0.87	6.88286e-12	C1	RBBP4
GPATCH4	3.57541e-16	0.29035	0.779	0.516	6.98277e-12	C1	GPATCH4
NDUFB6	3.65244e-16	0.29912	0.86	0.706	7.13322e-12	C1	NDUFB6
CYCS	3.68321e-16	0.285585	0.978	0.934	7.19331e-12	C1	CYCS
IDH3A	3.82397e-16	0.332161	0.672	0.405	7.46821e-12	C1	IDH3A
PIN1	3.91346e-16	0.285478	0.762	0.544	7.643e-12	C1	PIN1
ANAPC7	3.92783e-16	0.324001	0.664	0.418	7.67106e-12	C1	ANAPC7
FAM32A	4.1143e-16	0.30883	0.798	0.541	8.03523e-12	C1	FAM32A
ICMT	4.32588e-16	0.353963	0.843	0.662	8.44845e-12	C1	ICMT
CRMP1	4.35593e-16	0.289276	0.227	0.085	8.50713e-12	C1	CRMP1
FN3KRP	4.53777e-16	0.311078	0.619	0.365	8.86226e-12	C1	FN3KRP
MRPL9	4.8056e-16	0.289855	0.79	0.536	9.38533e-12	C1	MRPL9
USB1	4.99573e-16	0.250052	0.597	0.352	9.75666e-12	C1	USB1
ST3GAL6	5.0265e-16	-0.639649	0.63	0.722	9.81675e-12	C1	ST3GAL6
KRI1	5.2731e-16	0.291337	0.619	0.407	1.02984e-11	C1	KRI1
TNPO2	5.28946e-16	0.302113	0.625	0.39	1.03303e-11	C1	TNPO2
AURKAIP1	5.66038e-16	0.250409	0.824	0.606	1.10547e-11	C1	AURKAIP1
BRIX1	5.81825e-16	0.36409	0.664	0.437	1.1363e-11	C1	BRIX1
SF3A3	5.84099e-16	0.347051	0.832	0.613	1.14075e-11	C1	SF3A3
PSMD6	6.00688e-16	0.307641	0.812	0.641	1.17314e-11	C1	PSMD6
EIF4EBP1	6.20268e-16	0.330278	0.801	0.578	1.21138e-11	C1	EIF4EBP1
ALKBH2	6.25906e-16	0.264172	0.557	0.323	1.22239e-11	C1	ALKBH2
ARHGEF39	6.35211e-16	0.33963	0.669	0.462	1.24057e-11	C1	ARHGEF39
ORAI2	7.01984e-16	-0.312624	0.98	0.972	1.37097e-11	C1	ORAI2
MAGEA2B	7.12324e-16	0.296818	0.524	0.293	1.39117e-11	C1	MAGEA2B
XPO5	7.63774e-16	0.301244	0.703	0.432	1.49165e-11	C1	XPO5
MFAP1	7.64513e-16	0.273347	0.597	0.356	1.49309e-11	C1	MFAP1
ACAA2	7.79998e-16	0.316775	0.636	0.388	1.52334e-11	C1	ACAA2
GSTO1	7.91318e-16	0.325979	0.877	0.67	1.54544e-11	C1	GSTO1
NSD2	7.95293e-16	0.25299	0.58	0.37	1.55321e-11	C1	NSD2
MSTO1	8.15822e-16	0.261734	0.63	0.375	1.5933e-11	C1	MSTO1
LYRM9	8.19444e-16	-0.653321	0.129	0.318	1.60038e-11	C1	LYRM9
CAPN3	8.387e-16	-0.570721	0.538	0.696	1.63798e-11	C1	CAPN3
POLR3A	8.73538e-16	0.285104	0.577	0.356	1.70602e-11	C1	POLR3A
DNAJC11	9.16958e-16	0.321766	0.636	0.38	1.79082e-11	C1	DNAJC11
SKA1	9.38189e-16	0.404618	0.857	0.739	1.83228e-11	C1	SKA1
LTV1	9.42733e-16	0.356427	0.546	0.32	1.84116e-11	C1	LTV1
SHQ1	9.46141e-16	0.268103	0.585	0.353	1.84781e-11	C1	SHQ1
FH	9.77552e-16	0.340876	0.762	0.502	1.90916e-11	C1	FH
LRTOMT	1.03227e-15	-0.344799	0.905	0.911	2.01603e-11	C1	LRTOMT
TRA2A	1.03755e-15	0.295678	0.636	0.409	2.02634e-11	C1	TRA2A
RNF34	1.08734e-15	0.252893	0.538	0.305	2.12357e-11	C1	RNF34
EIF3J	1.09389e-15	0.267894	0.667	0.435	2.13636e-11	C1	EIF3J
PSMC6	1.21988e-15	0.314518	0.782	0.542	2.38243e-11	C1	PSMC6
NAA11	1.22242e-15	0.30113	0.171	0.052	2.38739e-11	C1	NAA11
GATD1	1.23259e-15	-0.336149	0.947	0.953	2.40725e-11	C1	GATD1
TBPL1	1.28861e-15	0.264986	0.409	0.207	2.51665e-11	C1	TBPL1
SLC5A3	1.30068e-15	-0.940813	0.392	0.529	2.54023e-11	C1	SLC5A3
CHN2	1.33561e-15	0.267687	0.249	0.096	2.60844e-11	C1	CHN2
CYC1	1.34745e-15	0.296287	0.905	0.715	2.63157e-11	C1	CYC1
NOL10	1.43442e-15	0.271291	0.605	0.38	2.80143e-11	C1	NOL10
IFRD2	1.4492e-15	0.300353	0.711	0.439	2.8303e-11	C1	IFRD2
EMG1	1.49158e-15	0.296712	0.653	0.412	2.91306e-11	C1	EMG1
SUSD2	1.58399e-15	0.303964	0.115	0.025	3.09353e-11	C1	SUSD2
GPR155	1.58674e-15	-0.527425	0.86	0.884	3.0989e-11	C1	GPR155
MAEL	1.60597e-15	0.614845	0.272	0.123	3.13646e-11	C1	MAEL
LIMCH1	1.62329e-15	0.290431	0.244	0.093	3.17028e-11	C1	LIMCH1
IFITM3	1.69087e-15	-0.430597	0.919	0.951	3.30226e-11	C1	IFITM3
CHCHD3	1.73268e-15	0.285596	0.826	0.607	3.38393e-11	C1	CHCHD3
ZNF146	1.75941e-15	0.272883	0.723	0.456	3.43612e-11	C1	ZNF146
NAA15	1.86615e-15	0.323484	0.739	0.479	3.6446e-11	C1	NAA15
GATAD2A	1.96595e-15	0.272038	0.703	0.468	3.83951e-11	C1	GATAD2A
EIF4A3	2.03149e-15	0.343973	0.852	0.667	3.9675e-11	C1	EIF4A3
SLC38A2	2.04303e-15	-0.573441	0.692	0.728	3.99004e-11	C1	SLC38A2
FCGR2A	2.09977e-15	-0.665224	0.317	0.501	4.10084e-11	C1	FCGR2A
MTRNR2L4	2.14597e-15	-0.41034	0.938	0.947	4.19109e-11	C1	MTRNR2L4
ZFAND5	2.17246e-15	-0.515987	0.826	0.828	4.24282e-11	C1	ZFAND5
HIGD1A	2.20476e-15	0.330571	0.863	0.721	4.3059e-11	C1	HIGD1A
MTCH2	2.40904e-15	0.322588	0.804	0.609	4.70486e-11	C1	MTCH2
MAD2L2	2.44083e-15	0.323599	0.734	0.482	4.76694e-11	C1	MAD2L2
TTYH3	2.58289e-15	0.307213	0.625	0.387	5.04438e-11	C1	TTYH3
STAT3	2.61724e-15	-0.575395	0.796	0.827	5.11148e-11	C1	STAT3
ARPC5	2.67427e-15	0.272495	0.922	0.782	5.22286e-11	C1	ARPC5
GNL3	2.71675e-15	0.321738	0.838	0.635	5.30581e-11	C1	GNL3
EIF4A2	2.85549e-15	-0.313048	0.91	0.899	5.57677e-11	C1	EIF4A2
VBP1	2.94453e-15	0.34114	0.686	0.457	5.75066e-11	C1	VBP1
PROS1	2.97774e-15	-0.735262	0.305	0.481	5.81552e-11	C1	PROS1
CLP1	3.00994e-15	0.290081	0.395	0.192	5.87841e-11	C1	CLP1
FARSB	3.10968e-15	0.351755	0.725	0.512	6.07321e-11	C1	FARSB
FLAD1	3.26574e-15	0.326853	0.734	0.506	6.37799e-11	C1	FLAD1
IMPDH1	3.3807e-15	0.314502	0.599	0.37	6.6025e-11	C1	IMPDH1
EIF4E	3.39399e-15	0.342371	0.796	0.591	6.62846e-11	C1	EIF4E
RIOK1	3.87349e-15	0.251711	0.588	0.344	7.56493e-11	C1	RIOK1
TSR1	3.94364e-15	0.326223	0.714	0.484	7.70194e-11	C1	TSR1
AAGAB	3.97241e-15	0.298417	0.639	0.389	7.75812e-11	C1	AAGAB
CYP51A1	4.08263e-15	0.270212	0.941	0.792	7.97337e-11	C1	CYP51A1
PNRC2	4.33944e-15	0.332836	0.812	0.598	8.47493e-11	C1	PNRC2
TPGS2	4.55555e-15	0.352363	0.734	0.485	8.89698e-11	C1	TPGS2
NDUFB8	4.65562e-15	0.283633	0.84	0.689	9.09243e-11	C1	NDUFB8
NDUFA9	4.68377e-15	0.342746	0.725	0.516	9.1474e-11	C1	NDUFA9
ADSL	4.70732e-15	0.316415	0.826	0.61	9.1934e-11	C1	ADSL
MLPH	5.05097e-15	-0.637173	0.501	0.653	9.86454e-11	C1	MLPH
DDX1	5.08213e-15	0.339439	0.829	0.654	9.9254e-11	C1	DDX1
SERPINA1	5.49432e-15	-0.782651	0.059	0.235	1.07304e-10	C1	SERPINA1
DDX19A	5.52714e-15	0.288772	0.692	0.483	1.07945e-10	C1	DDX19A
SLBP	5.58969e-15	0.337022	0.611	0.368	1.09167e-10	C1	SLBP
ODC1	5.74179e-15	0.346468	0.482	0.277	1.12137e-10	C1	ODC1
THOC5	5.95591e-15	0.285859	0.619	0.367	1.16319e-10	C1	THOC5
MRPS2	6.0932e-15	0.280724	0.664	0.404	1.19e-10	C1	MRPS2
DARS	6.11667e-15	0.350417	0.838	0.644	1.19459e-10	C1	DARS
MRPS5	6.12409e-15	0.289614	0.725	0.502	1.19603e-10	C1	MRPS5
SINHCAF	6.46519e-15	0.370747	0.7	0.496	1.26265e-10	C1	SINHCAF
ITGA10	6.56699e-15	-0.679954	0.09	0.277	1.28253e-10	C1	ITGA10
PIN4	6.57016e-15	0.250213	0.709	0.494	1.28315e-10	C1	PIN4
MRPL16	6.67773e-15	0.280321	0.7	0.444	1.30416e-10	C1	MRPL16
GNAI3	6.84146e-15	0.3266	0.843	0.626	1.33614e-10	C1	GNAI3
RAE1	7.22413e-15	0.264009	0.689	0.446	1.41087e-10	C1	RAE1
SF3B2	7.81994e-15	0.254019	0.902	0.692	1.52723e-10	C1	SF3B2
CSTF2	7.82974e-15	0.270627	0.434	0.229	1.52915e-10	C1	CSTF2
CENPX	8.45386e-15	0.303159	0.812	0.617	1.65104e-10	C1	CENPX
AKAP9	8.48832e-15	-0.496064	0.711	0.751	1.65777e-10	C1	AKAP9
APOC2	8.7662e-15	-0.839475	0.151	0.342	1.71204e-10	C1	APOC2
KIF18B	8.77257e-15	0.457647	0.871	0.788	1.71328e-10	C1	KIF18B
ARHGAP31	9.29164e-15	-0.677782	0.294	0.466	1.81466e-10	C1	ARHGAP31
POLR3C	9.73031e-15	0.268642	0.695	0.435	1.90033e-10	C1	POLR3C
CCNC	9.94297e-15	0.294071	0.65	0.428	1.94186e-10	C1	CCNC
KCNN4	1.02043e-14	-0.611605	0.092	0.282	1.9929e-10	C1	KCNN4
PLEKHB1	1.04023e-14	-0.66732	0.384	0.544	2.03156e-10	C1	PLEKHB1
TCP1	1.0841e-14	0.327134	0.88	0.712	2.11725e-10	C1	TCP1
C4A	1.11489e-14	-0.731491	0.09	0.267	2.17737e-10	C1	C4A
C4orf3	1.20275e-14	-0.513954	0.821	0.844	2.34897e-10	C1	C4orf3
RBP1	1.24434e-14	0.537857	0.465	0.296	2.4302e-10	C1	RBP1
CYTH2	1.30098e-14	0.258339	0.703	0.475	2.54081e-10	C1	CYTH2
DNAJA3	1.30547e-14	0.289343	0.734	0.46	2.54959e-10	C1	DNAJA3
PTPRM	1.32438e-14	-0.627741	0.319	0.496	2.58651e-10	C1	PTPRM
ECHS1	1.33729e-14	0.266772	0.804	0.558	2.61173e-10	C1	ECHS1
UCHL5	1.53604e-14	0.309041	0.824	0.598	2.99989e-10	C1	UCHL5
MBP	1.5369e-14	-0.548974	0.459	0.643	3.00157e-10	C1	MBP
SMYD3	1.56012e-14	0.285048	0.571	0.345	3.04691e-10	C1	SMYD3
ADGRG1	1.5678e-14	-0.650847	0.538	0.65	3.06191e-10	C1	ADGRG1
OCA2	1.66358e-14	0.306807	0.328	0.148	3.24898e-10	C1	OCA2
ALDH7A1	1.68628e-14	0.342795	0.748	0.521	3.29331e-10	C1	ALDH7A1
PRKDC	1.74854e-14	0.338645	0.88	0.749	3.4149e-10	C1	PRKDC
PLEC	2.022e-14	-0.68686	0.518	0.626	3.94896e-10	C1	PLEC
SDCBP	2.18054e-14	-0.343614	0.941	0.941	4.2586e-10	C1	SDCBP
ECH1	2.29843e-14	0.25764	0.868	0.644	4.48884e-10	C1	ECH1
DNAJC8	2.32622e-14	0.278359	0.896	0.726	4.54312e-10	C1	DNAJC8
HMGN1	2.35273e-14	0.282329	0.955	0.823	4.59488e-10	C1	HMGN1
IDH1	2.41535e-14	0.275915	0.647	0.397	4.71717e-10	C1	IDH1
ANXA2	2.44464e-14	-0.313605	0.899	0.908	4.77439e-10	C1	ANXA2
TIMP2	2.56571e-14	-0.553993	0.669	0.731	5.01083e-10	C1	TIMP2
RBBP7	2.78898e-14	0.324116	0.866	0.621	5.44688e-10	C1	RBBP7
EBF1	2.87095e-14	0.329028	0.286	0.129	5.60697e-10	C1	EBF1
IRAK1	2.92065e-14	0.342597	0.616	0.404	5.70403e-10	C1	IRAK1
WSB1	3.03851e-14	-0.581512	0.835	0.823	5.93421e-10	C1	WSB1
AP3M1	3.17236e-14	0.342556	0.857	0.711	6.19561e-10	C1	AP3M1
MRPS23	3.32199e-14	0.330726	0.751	0.547	6.48785e-10	C1	MRPS23
DUSP6	3.47209e-14	-0.553248	0.689	0.731	6.78099e-10	C1	DUSP6
TYK2	3.76121e-14	0.312183	0.552	0.331	7.34563e-10	C1	TYK2
UBE2G1	3.85205e-14	0.268345	0.664	0.43	7.52306e-10	C1	UBE2G1
WDR74	4.57517e-14	0.277315	0.653	0.418	8.9353e-10	C1	WDR74
ISG20L2	4.76274e-14	0.270625	0.678	0.479	9.30163e-10	C1	ISG20L2
ZC3HC1	4.91523e-14	0.27103	0.538	0.312	9.59945e-10	C1	ZC3HC1
TMEM70	5.59266e-14	0.268475	0.77	0.529	1.09225e-09	C1	TMEM70
TBCD	5.77131e-14	0.262056	0.641	0.403	1.12714e-09	C1	TBCD
NCBP1	5.79657e-14	0.293113	0.807	0.652	1.13207e-09	C1	NCBP1
CANX	6.12356e-14	-0.302932	0.88	0.856	1.19593e-09	C1	CANX
RBMX	6.12503e-14	0.258382	0.919	0.773	1.19622e-09	C1	RBMX
SNAI2	6.13735e-14	0.273002	0.616	0.356	1.19863e-09	C1	SNAI2
ANKRD27	6.19719e-14	0.251208	0.459	0.249	1.21031e-09	C1	ANKRD27
NMNAT1	6.78173e-14	-0.320698	0.891	0.906	1.32447e-09	C1	NMNAT1
LYPLA1	7.20244e-14	0.254835	0.84	0.599	1.40664e-09	C1	LYPLA1
FAM49B	7.42811e-14	0.309532	0.723	0.48	1.45071e-09	C1	FAM49B
SDC3	7.45638e-14	-0.67394	0.501	0.605	1.45623e-09	C1	SDC3
ELOVL5	7.5179e-14	0.270552	0.801	0.577	1.46825e-09	C1	ELOVL5
ATP6V0C	7.54114e-14	-0.324411	0.768	0.795	1.47278e-09	C1	ATP6V0C
HEY1	8.3673e-14	0.338388	0.496	0.285	1.63413e-09	C1	HEY1
BTG3	8.85699e-14	0.289039	0.686	0.447	1.72977e-09	C1	BTG3
KLHDC3	9.08453e-14	0.322388	0.79	0.588	1.77421e-09	C1	KLHDC3
GTF3C2	9.22261e-14	0.301974	0.622	0.407	1.80118e-09	C1	GTF3C2
PMPCA	9.27565e-14	0.309185	0.728	0.472	1.81153e-09	C1	PMPCA
LOXL4	1.0483e-13	-0.788269	0.3	0.467	2.04734e-09	C1	LOXL4
SEMA3C	1.05109e-13	-0.525357	0.314	0.52	2.05277e-09	C1	SEMA3C
STIP1	1.18848e-13	0.307816	0.899	0.757	2.3211e-09	C1	STIP1
PRR11	1.21893e-13	0.362798	0.961	0.921	2.38058e-09	C1	PRR11
CHTOP	1.23925e-13	0.283863	0.807	0.603	2.42026e-09	C1	CHTOP
FTSJ3	1.24874e-13	0.325195	0.669	0.456	2.43879e-09	C1	FTSJ3
SLC35B1	1.31924e-13	0.316506	0.734	0.512	2.57648e-09	C1	SLC35B1
LAS1L	1.46136e-13	0.334278	0.633	0.413	2.85404e-09	C1	LAS1L
PNN	1.48711e-13	0.298404	0.751	0.542	2.90432e-09	C1	PNN
PSMC5	1.53478e-13	0.289062	0.927	0.781	2.99743e-09	C1	PSMC5
COPS5	1.55788e-13	0.313776	0.756	0.525	3.04254e-09	C1	COPS5
CYB5B	1.57093e-13	0.250471	0.784	0.554	3.06803e-09	C1	CYB5B
ZNF471	1.64838e-13	-0.309874	0.804	0.822	3.21929e-09	C1	ZNF471
ARSA	1.76638e-13	-0.535663	0.801	0.824	3.44973e-09	C1	ARSA
MRPL42	1.85128e-13	0.265494	0.742	0.536	3.61556e-09	C1	MRPL42
EGLN2	1.85781e-13	0.286651	0.681	0.439	3.6283e-09	C1	EGLN2
TPD52L2	1.86398e-13	0.29949	0.779	0.565	3.64036e-09	C1	TPD52L2
ANAPC13	1.86816e-13	0.274993	0.7	0.469	3.64851e-09	C1	ANAPC13
DDX18	2.08608e-13	0.284612	0.824	0.689	4.07412e-09	C1	DDX18
ADRM1	2.16496e-13	0.254922	0.866	0.706	4.22817e-09	C1	ADRM1
MRPS7	2.22613e-13	0.284363	0.818	0.625	4.34764e-09	C1	MRPS7
PAK1IP1	2.26253e-13	0.281448	0.689	0.472	4.41873e-09	C1	PAK1IP1
RHEB	2.47174e-13	0.265791	0.868	0.699	4.8273e-09	C1	RHEB
CIAO2A	2.76811e-13	0.265894	0.796	0.587	5.40612e-09	C1	CIAO2A
VDAC3	2.77284e-13	0.273783	0.734	0.51	5.41535e-09	C1	VDAC3
LPP	2.82173e-13	-0.335162	0.961	0.95	5.51083e-09	C1	LPP
SMARCA5	3.06291e-13	0.31881	0.843	0.651	5.98187e-09	C1	SMARCA5
HLA-L	3.26756e-13	-0.283122	0.653	0.676	6.38155e-09	C1	HLA-L
GBP2	3.29563e-13	-0.683384	0.16	0.344	6.43636e-09	C1	GBP2
SGPL1	3.30168e-13	0.252628	0.686	0.485	6.44819e-09	C1	SGPL1
PDLIM1	3.31104e-13	0.421244	0.294	0.143	6.46647e-09	C1	PDLIM1
S100A13	3.54264e-13	-0.48269	0.829	0.795	6.91878e-09	C1	S100A13
POLR2K	3.66541e-13	0.285059	0.843	0.686	7.15855e-09	C1	POLR2K
MMADHC	3.78711e-13	0.306197	0.804	0.643	7.39623e-09	C1	MMADHC
PUM3	3.88974e-13	0.299703	0.697	0.495	7.59667e-09	C1	PUM3
TSPO	3.9978e-13	-0.384401	0.636	0.837	7.80771e-09	C1	TSPO
ARPC1B	4.04302e-13	-0.406401	0.79	0.855	7.89602e-09	C1	ARPC1B
CASTOR1	4.25902e-13	-0.67043	0.109	0.279	8.31786e-09	C1	CASTOR1
SHC4	4.41576e-13	-0.642307	0.275	0.446	8.62397e-09	C1	SHC4
SMYD2	4.76843e-13	0.303517	0.485	0.282	9.31275e-09	C1	SMYD2
SHC1	4.83423e-13	-0.399555	0.885	0.825	9.44124e-09	C1	SHC1
TRIM59	4.88587e-13	0.523405	0.672	0.531	9.54211e-09	C1	TRIM59
DNAJC2	4.9764e-13	0.278197	0.613	0.423	9.7189e-09	C1	DNAJC2
TSIX	4.97648e-13	-0.338872	0.944	0.922	9.71906e-09	C1	TSIX
PSMA3	5.39281e-13	0.263387	0.846	0.687	1.05321e-08	C1	PSMA3
MAGEA12	5.54403e-13	0.27249	0.594	0.361	1.08275e-08	C1	MAGEA12
PSMB5	5.63967e-13	0.259707	0.91	0.746	1.10143e-08	C1	PSMB5
ZFAT	5.73731e-13	0.328041	0.487	0.315	1.1205e-08	C1	ZFAT
ARL16	6.1294e-13	0.259017	0.751	0.56	1.19707e-08	C1	ARL16
IFI6	6.80136e-13	-0.537155	0.675	0.781	1.3283e-08	C1	IFI6
CCAR1	6.88991e-13	0.306279	0.681	0.457	1.3456e-08	C1	CCAR1
HDAC3	6.91884e-13	0.271422	0.566	0.336	1.35125e-08	C1	HDAC3
FOSB	7.54289e-13	-0.604864	0.384	0.536	1.47313e-08	C1	FOSB
MRPS35	7.61146e-13	0.271878	0.706	0.483	1.48652e-08	C1	MRPS35
IARS	7.62895e-13	0.339776	0.826	0.606	1.48993e-08	C1	IARS
TARS	7.66408e-13	0.275083	0.779	0.535	1.49679e-08	C1	TARS
TTC39A	7.88747e-13	0.350247	0.423	0.233	1.54042e-08	C1	TTC39A
METTL13	8.17523e-13	0.255125	0.583	0.355	1.59662e-08	C1	METTL13
IKZF3	8.23605e-13	-0.272591	0.933	0.92	1.6085e-08	C1	IKZF3
DDX27	8.64327e-13	0.274713	0.756	0.58	1.68803e-08	C1	DDX27
DCUN1D5	8.899e-13	0.276752	0.745	0.543	1.73798e-08	C1	DCUN1D5
NDUFV1	9.09508e-13	0.278207	0.885	0.714	1.77627e-08	C1	NDUFV1
OS9	9.23026e-13	-0.406481	0.737	0.738	1.80267e-08	C1	OS9
TNFSF4	1.00682e-12	-0.764494	0.062	0.214	1.96631e-08	C1	TNFSF4
CDK4	1.01786e-12	0.255651	0.941	0.811	1.98788e-08	C1	CDK4
CNP	1.04017e-12	-0.414498	0.826	0.809	2.03146e-08	C1	CNP
KIT	1.20281e-12	0.562541	0.263	0.117	2.3491e-08	C1	KIT
MPZ	1.2761e-12	-0.652699	0.078	0.238	2.49223e-08	C1	MPZ
GNE	1.33314e-12	-0.342137	0.922	0.917	2.60361e-08	C1	GNE
TBRG4	1.38858e-12	0.291208	0.711	0.482	2.7119e-08	C1	TBRG4
MAGEF1	1.61428e-12	0.26793	0.451	0.264	3.15269e-08	C1	MAGEF1
NPC1	1.69033e-12	-0.735104	0.448	0.554	3.30121e-08	C1	NPC1
IWS1	1.92742e-12	0.298087	0.669	0.452	3.76426e-08	C1	IWS1
NNMT	1.97491e-12	-0.714399	0.126	0.293	3.857e-08	C1	NNMT
STRADB	1.9797e-12	0.281754	0.597	0.378	3.86635e-08	C1	STRADB
SNCA	2.01787e-12	-0.431005	0.611	0.74	3.94089e-08	C1	SNCA
C9orf64	2.09954e-12	0.261546	0.597	0.42	4.1004e-08	C1	C9orf64
SLC16A4	2.15653e-12	-0.547764	0.583	0.661	4.21171e-08	C1	SLC16A4
VCX	2.24956e-12	0.267531	0.171	0.062	4.3934e-08	C1	VCX
GTF2A2	2.44216e-12	0.288873	0.812	0.644	4.76953e-08	C1	GTF2A2
HDAC2	2.59668e-12	0.329238	0.916	0.8	5.07132e-08	C1	HDAC2
S100A16	2.64465e-12	-0.628065	0.317	0.478	5.165e-08	C1	S100A16
RAB27A	2.81017e-12	-0.46908	0.857	0.879	5.48827e-08	C1	RAB27A
ERCC3	2.85804e-12	0.25672	0.669	0.463	5.58175e-08	C1	ERCC3
DCLRE1C	2.89206e-12	0.271042	0.566	0.379	5.64818e-08	C1	DCLRE1C
APEX1	2.9394e-12	0.251085	0.891	0.715	5.74065e-08	C1	APEX1
PPFIBP1	3.0297e-12	-0.450004	0.86	0.857	5.91701e-08	C1	PPFIBP1
TXNDC12	3.13395e-12	0.27733	0.779	0.557	6.1206e-08	C1	TXNDC12
ANXA6	3.13966e-12	0.281198	0.731	0.502	6.13176e-08	C1	ANXA6
STARD3NL	3.15396e-12	0.270165	0.647	0.426	6.15969e-08	C1	STARD3NL
DUSP4	3.21555e-12	-0.566517	0.661	0.692	6.27997e-08	C1	DUSP4
ACAT1	3.33913e-12	0.253129	0.65	0.409	6.52132e-08	C1	ACAT1
MRPS34	3.5106e-12	0.262672	0.849	0.665	6.8562e-08	C1	MRPS34
PSMD1	3.56544e-12	0.29442	0.807	0.614	6.96331e-08	C1	PSMD1
CTSA	3.67558e-12	-0.355134	0.81	0.783	7.17841e-08	C1	CTSA
SCG3	3.74747e-12	0.336585	0.347	0.197	7.31881e-08	C1	SCG3
LINC00649	3.75996e-12	-0.305962	0.812	0.855	7.34319e-08	C1	LINC00649
TFRC	3.7702e-12	0.262635	0.611	0.383	7.36321e-08	C1	TFRC
PPM1K	4.00891e-12	-0.402757	0.922	0.923	7.82939e-08	C1	PPM1K
GNL1	4.33294e-12	0.294798	0.655	0.441	8.46224e-08	C1	GNL1
SLC38A1	4.36221e-12	0.430606	0.291	0.147	8.51939e-08	C1	SLC38A1
PHLDA1	4.49272e-12	-0.407709	0.868	0.878	8.77429e-08	C1	PHLDA1
H3F3A	5.26935e-12	0.341163	0.751	0.555	1.0291e-07	C1	H3F3A
CTNNBL1	5.29675e-12	0.267176	0.725	0.504	1.03446e-07	C1	CTNNBL1
ENDOD1	6.30265e-12	-0.583553	0.406	0.553	1.23091e-07	C1	ENDOD1
NFAT5	6.36383e-12	-0.603975	0.639	0.696	1.24286e-07	C1	NFAT5
SLC9A3R1	6.53748e-12	0.263133	0.434	0.253	1.27677e-07	C1	SLC9A3R1
PTTG1IP	6.81354e-12	-0.356851	0.846	0.855	1.33068e-07	C1	PTTG1IP
DCP2	7.38325e-12	0.279006	0.734	0.535	1.44195e-07	C1	DCP2
TLCD2	7.53659e-12	-0.285933	0.919	0.904	1.4719e-07	C1	TLCD2
ZBTB20	7.67432e-12	-0.613444	0.266	0.418	1.49879e-07	C1	ZBTB20
DCAF7	7.95885e-12	0.267671	0.905	0.79	1.55436e-07	C1	DCAF7
ASAH1	8.13681e-12	-0.404559	0.756	0.819	1.58912e-07	C1	ASAH1
QPCT	8.27746e-12	-0.529173	0.406	0.593	1.61659e-07	C1	QPCT
DLD	8.38357e-12	0.278678	0.787	0.585	1.63731e-07	C1	DLD
SSTR2	8.90899e-12	0.715848	0.473	0.315	1.73993e-07	C1	SSTR2
NUP93	9.61565e-12	0.313655	0.756	0.553	1.87794e-07	C1	NUP93
DNTTIP2	1.00349e-11	0.281503	0.703	0.491	1.95982e-07	C1	DNTTIP2
ROPN1B	1.0432e-11	-0.400242	0.3	0.469	2.03736e-07	C1	ROPN1B
ACLY	1.15676e-11	0.282279	0.804	0.598	2.25915e-07	C1	ACLY
PTBP1	1.38909e-11	0.260775	0.908	0.714	2.7129e-07	C1	PTBP1
GLIPR1L2	1.40521e-11	-0.305975	0.826	0.826	2.74437e-07	C1	GLIPR1L2
MTRNR2L7	1.43575e-11	-0.301132	0.706	0.731	2.80402e-07	C1	MTRNR2L7
ABCB5	1.50003e-11	-0.696636	0.594	0.64	2.92956e-07	C1	ABCB5
PTPN13	1.5433e-11	-0.522841	0.176	0.333	3.01407e-07	C1	PTPN13
KPNB1	1.63396e-11	0.258418	0.857	0.721	3.19113e-07	C1	KPNB1
CD151	1.77371e-11	-0.498117	0.63	0.667	3.46405e-07	C1	CD151
DRG1	1.85047e-11	0.259905	0.796	0.606	3.61397e-07	C1	DRG1
APOBEC3F	1.9245e-11	-0.284544	0.773	0.779	3.75854e-07	C1	APOBEC3F
DDX56	2.02619e-11	0.273377	0.703	0.503	3.95714e-07	C1	DDX56
IGFBPL1	2.85021e-11	0.860583	0.571	0.411	5.56647e-07	C1	IGFBPL1
PRICKLE2-AS3	2.95881e-11	-0.268803	0.891	0.868	5.77857e-07	C1	PRICKLE2-AS3
NFKBIA	3.18811e-11	-0.591046	0.445	0.554	6.22639e-07	C1	NFKBIA
MDK	3.44322e-11	0.390711	0.619	0.467	6.72462e-07	C1	MDK
CALU	3.56384e-11	-0.337655	0.88	0.846	6.96017e-07	C1	CALU
CIRBP	3.56733e-11	-0.314314	0.877	0.864	6.96699e-07	C1	CIRBP
SAR1A	3.64534e-11	0.25075	0.843	0.702	7.11934e-07	C1	SAR1A
CPEB2	3.80602e-11	-0.449887	0.244	0.404	7.43315e-07	C1	CPEB2
ITGB3	3.82365e-11	-0.505534	0.207	0.382	7.46758e-07	C1	ITGB3
SGCD	4.49611e-11	-0.475074	0.359	0.508	8.78091e-07	C1	SGCD
BACE2	4.54178e-11	-0.40548	0.44	0.605	8.87009e-07	C1	BACE2
CCDC144B	5.08418e-11	-0.382874	0.908	0.901	9.9294e-07	C1	CCDC144B
WDR70	5.17059e-11	0.272307	0.493	0.31	1.00982e-06	C1	WDR70
CCL5	5.31436e-11	-0.295556	0.919	0.921	1.03789e-06	C1	CCL5
DAAM2	5.4587e-11	-0.595883	0.454	0.577	1.06608e-06	C1	DAAM2
PMEL	5.65413e-11	-0.449658	0.633	0.722	1.10425e-06	C1	PMEL
PTCD3	5.74217e-11	0.264104	0.776	0.611	1.12145e-06	C1	PTCD3
APOL1	5.87609e-11	-0.486093	0.784	0.788	1.1476e-06	C1	APOL1
MELTF	6.45822e-11	-0.615903	0.261	0.404	1.26129e-06	C1	MELTF
ARHGAP18	7.02702e-11	-0.486151	0.255	0.409	1.37238e-06	C1	ARHGAP18
PPL	7.35992e-11	-0.643605	0.076	0.217	1.43739e-06	C1	PPL
PCBP4	8.36537e-11	0.301124	0.496	0.322	1.63376e-06	C1	PCBP4
HSPG2	8.43658e-11	-0.495479	0.429	0.571	1.64766e-06	C1	HSPG2
GTF3C6	8.7027e-11	0.255826	0.759	0.61	1.69964e-06	C1	GTF3C6
SP100	9.27531e-11	-0.375487	0.944	0.916	1.81147e-06	C1	SP100
LY96	9.48763e-11	-0.330372	0.207	0.37	1.85293e-06	C1	LY96
TMED9	9.85582e-11	-0.42545	0.686	0.714	1.92484e-06	C1	TMED9
FXYD3	1.0228e-10	-0.54791	0.339	0.497	1.99752e-06	C1	FXYD3
PRNP	1.02782e-10	-0.40406	0.482	0.629	2.00734e-06	C1	PRNP
IGSF8	1.15829e-10	-0.551033	0.608	0.667	2.26215e-06	C1	IGSF8
EEA1	1.2141e-10	-0.587766	0.49	0.593	2.37113e-06	C1	EEA1
USP22	1.2289e-10	0.252531	0.91	0.752	2.40004e-06	C1	USP22
RAB17	1.26193e-10	-0.521168	0.263	0.411	2.46456e-06	C1	RAB17
TMX4	1.3146e-10	-0.57543	0.465	0.562	2.56742e-06	C1	TMX4
ALCAM	1.32063e-10	-0.445549	0.078	0.222	2.57918e-06	C1	ALCAM
ARID5B	1.43503e-10	-0.449759	0.532	0.677	2.80261e-06	C1	ARID5B
IDI1	1.45482e-10	0.25194	0.664	0.455	2.84127e-06	C1	IDI1
LTBP3	1.47023e-10	-0.639599	0.328	0.449	2.87136e-06	C1	LTBP3
LGALS1	1.49715e-10	-0.349353	0.882	0.891	2.92394e-06	C1	LGALS1
LSG1	1.6384e-10	0.272903	0.737	0.583	3.19979e-06	C1	LSG1
PAGE5	1.69872e-10	0.438162	0.319	0.186	3.31761e-06	C1	PAGE5
IRF1	1.73457e-10	-0.268319	0.922	0.904	3.38762e-06	C1	IRF1
HEXA	1.79925e-10	-0.364925	0.765	0.739	3.51393e-06	C1	HEXA
SCCPDH	1.89263e-10	-0.395224	0.434	0.59	3.69631e-06	C1	SCCPDH
CFI	2.04721e-10	-0.424223	0.123	0.286	3.9982e-06	C1	CFI
SLC43A3	2.04938e-10	0.282802	0.754	0.551	4.00243e-06	C1	SLC43A3
F3	2.05231e-10	0.388797	0.605	0.422	4.00815e-06	C1	F3
HPS5	2.06093e-10	-0.565869	0.51	0.609	4.02499e-06	C1	HPS5
KIF6	2.0669e-10	-0.372655	0.078	0.213	4.03666e-06	C1	KIF6
S100A10	2.18066e-10	-0.392368	0.689	0.839	4.25882e-06	C1	S100A10
C4B	2.40012e-10	-0.261987	0.034	0.157	4.68743e-06	C1	C4B
SPTBN1	2.40045e-10	-0.390494	0.751	0.791	4.68807e-06	C1	SPTBN1
USP18	2.48009e-10	0.254428	0.353	0.199	4.84362e-06	C1	USP18
LMNA	2.54865e-10	-0.326487	0.815	0.908	4.97751e-06	C1	LMNA
AP1S2	2.6286e-10	-0.352408	0.748	0.863	5.13365e-06	C1	AP1S2
ABCC9	2.75997e-10	-0.328441	0.919	0.917	5.39022e-06	C1	ABCC9
ANAPC5	2.79022e-10	0.257042	0.838	0.674	5.44931e-06	C1	ANAPC5
MBOAT1	3.04977e-10	-0.295306	0.98	0.969	5.9562e-06	C1	MBOAT1
LSS	3.07701e-10	0.298433	0.49	0.311	6.00941e-06	C1	LSS
PLXNB3	3.1322e-10	-0.501978	0.23	0.377	6.1172e-06	C1	PLXNB3
UTRN	3.19312e-10	-0.602559	0.305	0.436	6.23616e-06	C1	UTRN
LINC00670	3.41555e-10	-0.272295	0.84	0.818	6.67057e-06	C1	LINC00670
IFNGR2	3.45505e-10	-0.440022	0.566	0.663	6.7477e-06	C1	IFNGR2
ROPN1	3.56977e-10	-0.455541	0.244	0.394	6.97176e-06	C1	ROPN1
FMN1	3.58269e-10	-0.446972	0.768	0.803	6.99699e-06	C1	FMN1
ZNF490	3.62677e-10	-0.308882	0.919	0.921	7.08309e-06	C1	ZNF490
PRDX2	3.72757e-10	0.276128	0.843	0.697	7.27994e-06	C1	PRDX2
NEB	3.89966e-10	0.475036	0.185	0.081	7.61605e-06	C1	NEB
PHLDA3	3.90291e-10	-0.489844	0.19	0.34	7.62238e-06	C1	PHLDA3
PDK4	4.23845e-10	-0.699855	0.059	0.191	8.2777e-06	C1	PDK4
PLXNB2	4.25289e-10	-0.597898	0.602	0.636	8.30589e-06	C1	PLXNB2
CYB5R3	4.57189e-10	-0.32131	0.922	0.902	8.92891e-06	C1	CYB5R3
IGFBP7	4.60288e-10	-0.555884	0.266	0.418	8.98943e-06	C1	IGFBP7
TRIM2	4.852e-10	-0.458697	0.493	0.629	9.47596e-06	C1	TRIM2
COL9A3	5.41155e-10	-0.311452	0.076	0.21	1.05688e-05	C1	COL9A3
ATP1B1	5.49761e-10	-0.57566	0.569	0.624	1.07368e-05	C1	ATP1B1
IL1RAP	5.52849e-10	-0.433742	0.23	0.387	1.07971e-05	C1	IL1RAP
CD55	5.79804e-10	-0.59196	0.529	0.581	1.13236e-05	C1	CD55
ST6GALNAC2	6.12599e-10	-0.504716	0.311	0.452	1.19641e-05	C1	ST6GALNAC2
PLCB1	6.25947e-10	-0.453865	0.115	0.249	1.22247e-05	C1	PLCB1
CYP20A1	6.55602e-10	-0.274233	0.978	0.964	1.28039e-05	C1	CYP20A1
GNPTG	6.903e-10	-0.485229	0.65	0.676	1.34816e-05	C1	GNPTG
CBLB	7.03275e-10	-0.552075	0.319	0.441	1.3735e-05	C1	CBLB
TSPYL2	7.15416e-10	-0.589816	0.426	0.521	1.39721e-05	C1	TSPYL2
ATP6V1G1	7.44035e-10	-0.273033	0.941	0.913	1.4531e-05	C1	ATP6V1G1
FBXL20	8.01176e-10	-0.362945	0.899	0.895	1.5647e-05	C1	FBXL20
FYB1	8.07547e-10	-0.327539	0.109	0.255	1.57714e-05	C1	FYB1
TNS2	8.105e-10	-0.546305	0.322	0.459	1.58291e-05	C1	TNS2
CHI3L1	8.65649e-10	-0.651528	0.039	0.161	1.69061e-05	C1	CHI3L1
CBS	8.66673e-10	0.339864	0.193	0.086	1.69261e-05	C1	CBS
CLU	8.82751e-10	-0.524552	0.137	0.283	1.72401e-05	C1	CLU
DHTKD1	9.51719e-10	0.252687	0.821	0.662	1.85871e-05	C1	DHTKD1
AASS	9.55096e-10	-0.579835	0.711	0.716	1.8653e-05	C1	AASS
BMPR1B	9.94084e-10	-0.39467	0.129	0.279	1.94145e-05	C1	BMPR1B
LEPROT	1.02348e-09	-0.435864	0.829	0.834	1.99886e-05	C1	LEPROT
ALG8	1.13825e-09	0.293608	0.678	0.497	2.22301e-05	C1	ALG8
ZBTB38	1.20185e-09	-0.541791	0.437	0.553	2.34722e-05	C1	ZBTB38
TMEM219	1.25928e-09	-0.404908	0.689	0.708	2.45937e-05	C1	TMEM219
TGFBR2	1.29121e-09	-0.441519	0.134	0.275	2.52174e-05	C1	TGFBR2
RCAN1	1.39629e-09	-0.575187	0.364	0.504	2.72696e-05	C1	RCAN1
NELFCD	1.5065e-09	0.259304	0.801	0.647	2.94219e-05	C1	NELFCD
CREBRF	1.8179e-09	-0.464018	0.331	0.443	3.55037e-05	C1	CREBRF
NBR1	1.88939e-09	-0.562574	0.636	0.64	3.68999e-05	C1	NBR1
C17orf75	2.01471e-09	-0.269384	0.908	0.914	3.93473e-05	C1	C17orf75
UGT8	2.19996e-09	-0.355487	0.818	0.818	4.29653e-05	C1	UGT8
IMMP2L	2.21352e-09	-0.406989	0.275	0.409	4.32301e-05	C1	IMMP2L
CARD16	2.27833e-09	-0.316479	0.134	0.278	4.44958e-05	C1	CARD16
MAB21L3	2.37291e-09	-0.296564	0.849	0.856	4.6343e-05	C1	MAB21L3
FSTL1	2.61264e-09	0.254586	0.583	0.387	5.10248e-05	C1	FSTL1
RTP4	2.63476e-09	-0.427379	0.123	0.255	5.14568e-05	C1	RTP4
CALD1	2.73806e-09	-0.357559	0.821	0.836	5.34743e-05	C1	CALD1
ALPK1	2.98861e-09	-0.34176	0.588	0.617	5.83675e-05	C1	ALPK1
RBMS3	3.09591e-09	-0.368528	0.269	0.428	6.0463e-05	C1	RBMS3
JUNB	3.16091e-09	-0.633468	0.616	0.637	6.17326e-05	C1	JUNB
BCAP31	3.25988e-09	-0.268637	0.854	0.822	6.36655e-05	C1	BCAP31
HIST1H2AC	3.64613e-09	-0.352932	0.429	0.525	7.12088e-05	C1	HIST1H2AC
MCAM	3.6794e-09	-0.731041	0.633	0.654	7.18587e-05	C1	MCAM
TAX1BP1	4.00359e-09	-0.320704	0.863	0.843	7.819e-05	C1	TAX1BP1
TMBIM4	4.35855e-09	-0.352542	0.874	0.834	8.51224e-05	C1	TMBIM4
PLEKHA4	4.53028e-09	-0.309052	0.241	0.38	8.84764e-05	C1	PLEKHA4
CRIP2	4.80755e-09	-0.436055	0.437	0.564	9.38914e-05	C1	CRIP2
LDOC1	5.09074e-09	-0.293399	0.048	0.166	9.94221e-05	C1	LDOC1
DIP2C	5.36933e-09	-0.437636	0.384	0.525	0.000104863	C1	DIP2C
SGCE	5.39613e-09	-0.536104	0.317	0.432	0.000105386	C1	SGCE
GAS7	6.75563e-09	-0.419054	0.622	0.719	0.000131937	C1	GAS7
PPP1R9A	6.93705e-09	-0.535059	0.244	0.37	0.00013548	C1	PPP1R9A
AGRN	6.9585e-09	-0.474698	0.294	0.419	0.0001359	C1	AGRN
XAF1	7.03481e-09	-0.306458	0.852	0.826	0.00013739	C1	XAF1
SSR4	7.69071e-09	-0.318701	0.877	0.855	0.0001502	C1	SSR4
FAM102A	7.80434e-09	-0.52725	0.395	0.493	0.000152419	C1	FAM102A
PDGFA	7.99301e-09	-0.356001	0.087	0.217	0.000156103	C1	PDGFA
SEC11C	8.00192e-09	-0.399736	0.742	0.727	0.000156277	C1	SEC11C
ATP2B4	8.22906e-09	-0.463972	0.493	0.599	0.000160714	C1	ATP2B4
LEF1-AS1	1.00172e-08	-0.252674	0.081	0.203	0.000195635	C1	LEF1-AS1
NFE2L1	1.00374e-08	-0.483679	0.535	0.603	0.000196031	C1	NFE2L1
ATP6V1B2	1.00671e-08	-0.39065	0.748	0.734	0.000196611	C1	ATP6V1B2
DDB2	1.1537e-08	0.276668	0.451	0.286	0.000225317	C1	DDB2
COMT	1.15731e-08	-0.398692	0.706	0.73	0.000226022	C1	COMT
FAM114A1	1.23433e-08	-0.363532	0.798	0.805	0.000241065	C1	FAM114A1
EVA1A	1.24919e-08	-0.52679	0.249	0.372	0.000243967	C1	EVA1A
PDE4DIP	1.27064e-08	-0.56213	0.546	0.605	0.000248155	C1	PDE4DIP
ZKSCAN3	1.27678e-08	-0.276679	0.871	0.874	0.000249356	C1	ZKSCAN3
BHLHE41	1.27743e-08	-0.429732	0.221	0.352	0.000249482	C1	BHLHE41
CEP135	1.30497e-08	0.300732	0.599	0.443	0.000254861	C1	CEP135
ZC3H6	1.44046e-08	-0.299634	0.787	0.76	0.000281322	C1	ZC3H6
BCL6	1.45495e-08	-0.559924	0.269	0.386	0.000284152	C1	BCL6
TES	1.52439e-08	-0.45402	0.577	0.639	0.000297713	C1	TES
PDLIM5	1.53421e-08	-0.297163	0.899	0.895	0.000299632	C1	PDLIM5
PLOD3	1.54203e-08	-0.37912	0.748	0.725	0.000301158	C1	PLOD3
TBC1D10A	1.54555e-08	-0.575026	0.373	0.457	0.000301846	C1	TBC1D10A
HTATSF1P2	1.55745e-08	-0.250714	0.79	0.797	0.00030417	C1	HTATSF1P2
BFSP1	1.57748e-08	-0.321232	0.056	0.17	0.000308082	C1	BFSP1
HOOK3	1.58424e-08	-0.284863	0.93	0.909	0.000309403	C1	HOOK3
STK32A	1.61354e-08	-0.443237	0.303	0.428	0.000315125	C1	STK32A
THBD	1.65011e-08	-0.502179	0.059	0.173	0.000322266	C1	THBD
MED15	1.71619e-08	-0.423879	0.765	0.738	0.000335172	C1	MED15
CD46	1.80057e-08	-0.450516	0.667	0.68	0.000351651	C1	CD46
TRAF3IP2	1.89001e-08	-0.344493	0.905	0.899	0.000369119	C1	TRAF3IP2
FBXO7	1.91129e-08	-0.290129	0.863	0.833	0.000373276	C1	FBXO7
ZNF286A	1.91772e-08	0.253682	0.711	0.595	0.000374531	C1	ZNF286A
VSIR	2.01272e-08	-0.521132	0.078	0.193	0.000393084	C1	VSIR
CHPF	2.03332e-08	-0.538598	0.448	0.527	0.000397108	C1	CHPF
TCAF2	2.14164e-08	-0.304243	0.675	0.665	0.000418262	C1	TCAF2
CDH1	2.14547e-08	-0.511995	0.599	0.664	0.000419011	C1	CDH1
SLC35E2A	2.23037e-08	-0.297691	0.81	0.831	0.000435591	C1	SLC35E2A
OSBPL10	2.41344e-08	-0.344589	0.134	0.268	0.000471345	C1	OSBPL10
BST2	2.54853e-08	-0.360095	0.641	0.779	0.000497729	C1	BST2
IRF9	2.79427e-08	-0.514981	0.454	0.535	0.000545721	C1	IRF9
TUBB2B	2.82684e-08	0.272201	0.63	0.469	0.000552083	C1	TUBB2B
FDFT1	3.30758e-08	-0.298932	0.787	0.779	0.00064597	C1	FDFT1
RTKN	3.6074e-08	-0.569149	0.482	0.535	0.000704524	C1	RTKN
ABTB2	3.76899e-08	-0.449062	0.213	0.34	0.000736084	C1	ABTB2
SLC24A5	3.77336e-08	-0.456735	0.412	0.522	0.000736937	C1	SLC24A5
ALDH1A1	4.47111e-08	-0.317204	0.289	0.472	0.000873208	C1	ALDH1A1
SEMA3B	4.74538e-08	-0.59383	0.249	0.37	0.000926773	C1	SEMA3B
HBP1	4.79554e-08	-0.50946	0.42	0.52	0.000936569	C1	HBP1
NT5DC3	5.10639e-08	-0.384753	0.947	0.931	0.000997279	C1	NT5DC3
ARL6IP5	5.31372e-08	-0.385432	0.717	0.706	0.00103777	C1	ARL6IP5
EDNRB	5.46819e-08	-0.407605	0.571	0.684	0.00106794	C1	EDNRB
PERP	5.7771e-08	-0.59225	0.389	0.467	0.00112827	C1	PERP
ARF5	6.12837e-08	-0.347634	0.77	0.748	0.00119687	C1	ARF5
GABARAPL1	6.23851e-08	-0.601512	0.375	0.447	0.00121838	C1	GABARAPL1
ATP9A	6.4129e-08	-0.503639	0.246	0.361	0.00125244	C1	ATP9A
SERPINE1	6.57053e-08	-0.586641	0.165	0.28	0.00128322	C1	SERPINE1
DDR1	6.90648e-08	-0.641489	0.342	0.42	0.00134884	C1	DDR1
SQLE	7.57278e-08	0.263293	0.493	0.344	0.00147896	C1	SQLE
CCDC142	7.81052e-08	-0.264965	0.916	0.902	0.00152539	C1	CCDC142
GLG1	7.97598e-08	-0.369964	0.854	0.816	0.00155771	C1	GLG1
EGR3	8.68147e-08	-0.35964	0.132	0.26	0.00169549	C1	EGR3
OPTN	9.22752e-08	-0.452737	0.546	0.62	0.00180213	C1	OPTN
HEXB	9.27906e-08	-0.374518	0.72	0.708	0.0018122	C1	HEXB
SLC23A2	1.01263e-07	-0.434241	0.375	0.493	0.00197766	C1	SLC23A2
PXN	1.0906e-07	-0.431755	0.647	0.655	0.00212994	C1	PXN
DLGAP1-AS1	1.09807e-07	-0.288572	0.146	0.262	0.00214453	C1	DLGAP1-AS1
UTY	1.11629e-07	-0.442318	0.471	0.52	0.0021801	C1	UTY
TVP23C	1.15094e-07	-0.25239	0.868	0.833	0.00224779	C1	TVP23C
NLGN1	1.1594e-07	-0.367639	0.16	0.29	0.00226431	C1	NLGN1
IFI27	1.20475e-07	-0.421821	0.426	0.572	0.00235287	C1	IFI27
MIGA1	1.20612e-07	-0.300023	0.854	0.861	0.00235556	C1	MIGA1
AZGP1	1.20644e-07	-0.383547	0.137	0.264	0.00235618	C1	AZGP1
FKBP9	1.21728e-07	-0.384412	0.832	0.828	0.00237736	C1	FKBP9
MSN	1.2195e-07	-0.291669	0.866	0.793	0.00238168	C1	MSN
WHRN	1.28395e-07	-0.312489	0.213	0.329	0.00250756	C1	WHRN
USP53	1.37646e-07	-0.46221	0.238	0.356	0.00268823	C1	USP53
UBL3	1.38383e-07	-0.486054	0.566	0.629	0.00270263	C1	UBL3
AFF4	1.46702e-07	-0.385326	0.728	0.719	0.00286509	C1	AFF4
IFI16	1.48421e-07	-0.278057	0.751	0.865	0.00289867	C1	IFI16
EGR2	1.50968e-07	-0.47457	0.081	0.191	0.00294841	C1	EGR2
XIAP	1.51258e-07	-0.270126	0.947	0.93	0.00295407	C1	XIAP
EPS8	1.80273e-07	-0.409448	0.599	0.668	0.00352073	C1	EPS8
CA8	1.88878e-07	-0.443322	0.143	0.255	0.00368879	C1	CA8
PCDHGC3	1.90924e-07	-0.596947	0.504	0.533	0.00372875	C1	PCDHGC3
ENTPD6	2.05681e-07	-0.447147	0.549	0.591	0.00401695	C1	ENTPD6
AGA	2.1174e-07	-0.526044	0.308	0.405	0.00413529	C1	AGA
GOLGB1	2.27038e-07	-0.449782	0.597	0.636	0.00443406	C1	GOLGB1
MAF	2.28157e-07	-0.305823	0.218	0.344	0.00445591	C1	MAF
TRAM1	2.32199e-07	-0.335838	0.776	0.756	0.00453484	C1	TRAM1
WBP2	2.43317e-07	-0.293472	0.804	0.775	0.00475198	C1	WBP2
XKR9	2.50146e-07	-0.261215	0.776	0.751	0.00488535	C1	XKR9
IFI35	2.51065e-07	-0.456209	0.353	0.457	0.00490331	C1	IFI35
NMRK1	2.66457e-07	-0.386255	0.154	0.27	0.0052039	C1	NMRK1
GJB1	2.71027e-07	-0.397922	0.353	0.469	0.00529315	C1	GJB1
HEXIM1	2.81503e-07	-0.462107	0.462	0.533	0.00549775	C1	HEXIM1
RNF43	2.82612e-07	-0.261365	0.087	0.199	0.00551941	C1	RNF43
EPHX2	2.99953e-07	-0.436847	0.137	0.251	0.00585809	C1	EPHX2
STOM	3.20348e-07	-0.386332	0.843	0.827	0.0062564	C1	STOM
GPR137B	3.52869e-07	-0.317149	0.339	0.479	0.00689153	C1	GPR137B
KLF4	3.57789e-07	-0.442388	0.185	0.296	0.00698762	C1	KLF4
NIPAL3	3.58139e-07	-0.496245	0.622	0.64	0.00699446	C1	NIPAL3
TMTC2	3.63952e-07	-0.256911	0.087	0.192	0.00710797	C1	TMTC2
ADAMTS2	3.76537e-07	0.361353	0.252	0.146	0.00735377	C1	ADAMTS2
IFITM2	3.8011e-07	-0.345392	0.779	0.807	0.00742354	C1	IFITM2
MMP14	4.0871e-07	-0.370225	0.417	0.523	0.00798211	C1	MMP14
CPEB4	4.19941e-07	-0.398855	0.322	0.433	0.00820144	C1	CPEB4
ATL1	4.22762e-07	-0.284503	0.039	0.13	0.00825654	C1	ATL1
STXBP1	4.29874e-07	-0.383206	0.768	0.756	0.00839545	C1	STXBP1
SH3TC2	4.40495e-07	-0.617224	0.384	0.444	0.00860288	C1	SH3TC2
CD47	4.42141e-07	-0.402957	0.661	0.674	0.00863502	C1	CD47
APLP2	4.48047e-07	-0.468755	0.703	0.657	0.00875036	C1	APLP2
PHLDB1	4.72039e-07	-0.562372	0.445	0.502	0.00921891	C1	PHLDB1
ATP6AP1	4.836e-07	-0.305955	0.782	0.749	0.00944471	C1	ATP6AP1
SERINC3	5.27456e-07	-0.315362	0.723	0.711	0.0103012	C1	SERINC3
HMCN1	5.53447e-07	-0.525132	0.431	0.521	0.0108088	C1	HMCN1
MAFF	5.64218e-07	-0.44014	0.602	0.641	0.0110192	C1	MAFF
GPR143	5.74373e-07	-0.326698	0.49	0.648	0.0112175	C1	GPR143
GABARAPL2	6.27955e-07	-0.271673	0.807	0.793	0.012264	C1	GABARAPL2
PCYOX1	6.61944e-07	-0.388678	0.863	0.831	0.0129278	C1	PCYOX1
IDS	6.74404e-07	-0.350736	0.902	0.874	0.0131711	C1	IDS
AHNAK2	7.00207e-07	-0.346419	0.185	0.321	0.0136751	C1	AHNAK2
CITED2	7.11722e-07	-0.346584	0.202	0.306	0.0138999	C1	CITED2
TNFRSF14	7.20585e-07	-0.31207	0.529	0.689	0.014073	C1	TNFRSF14
CA5B	8.05437e-07	-0.280759	0.838	0.809	0.0157302	C1	CA5B
PSAT1	8.20116e-07	0.254125	0.381	0.255	0.0160169	C1	PSAT1
GNRHR2	8.3759e-07	-0.285483	0.762	0.737	0.0163581	C1	GNRHR2
ALDH1A2	8.4959e-07	0.289723	0.132	0.059	0.0165925	C1	ALDH1A2
FNDC3A	8.74261e-07	-0.447246	0.504	0.566	0.0170743	C1	FNDC3A
ITPRID2	8.78218e-07	-0.46376	0.557	0.591	0.0171516	C1	ITPRID2
PLEKHA5	1.0006e-06	-0.258382	0.891	0.914	0.0195417	C1	PLEKHA5
PLA2G6	1.00648e-06	-0.343272	0.202	0.311	0.0196566	C1	PLA2G6
DAG1	1.01562e-06	-0.482473	0.689	0.688	0.0198351	C1	DAG1
TCN1	1.04562e-06	-0.540592	0.056	0.15	0.020421	C1	TCN1
SLC22A18	1.05338e-06	-0.359944	0.196	0.311	0.0205725	C1	SLC22A18
DDIT3	1.06254e-06	-0.488066	0.485	0.538	0.0207514	C1	DDIT3
CREB5	1.09044e-06	-0.321629	0.185	0.301	0.0212964	C1	CREB5
FKBP5	1.13699e-06	-0.495018	0.762	0.732	0.0222055	C1	FKBP5
SORT1	1.15872e-06	-0.439004	0.611	0.633	0.0226297	C1	SORT1
CSTB	1.24462e-06	-0.294878	0.793	0.845	0.0243074	C1	CSTB
SIRPA	1.24642e-06	-0.403255	0.42	0.508	0.0243426	C1	SIRPA
SDC4	1.2579e-06	-0.491883	0.521	0.559	0.0245668	C1	SDC4
SELENOP	1.26128e-06	-0.396165	0.224	0.354	0.0246327	C1	SELENOP
AHR	1.26906e-06	-0.487956	0.723	0.692	0.0247848	C1	AHR
CD58	1.29969e-06	-0.520766	0.482	0.524	0.025383	C1	CD58
FSTL5	1.42685e-06	-0.257536	0.039	0.125	0.0278664	C1	FSTL5
PATJ	1.46569e-06	-0.283871	0.768	0.712	0.0286249	C1	PATJ
STAT6	1.49508e-06	-0.400485	0.569	0.606	0.029199	C1	STAT6
TMBIM1	1.52077e-06	-0.382914	0.591	0.626	0.0297007	C1	TMBIM1
CTTNBP2	1.56537e-06	-0.316235	0.084	0.182	0.0305717	C1	CTTNBP2
OSTM1	1.59002e-06	-0.412135	0.7	0.706	0.0310532	C1	OSTM1
PLK2	1.642e-06	-0.410857	0.493	0.586	0.0320683	C1	PLK2
CLEC2B	1.70946e-06	-0.37599	0.216	0.325	0.0333858	C1	CLEC2B
KIF13B	1.71057e-06	-0.434907	0.238	0.337	0.0334074	C1	KIF13B
IGF1R	1.76447e-06	-0.438578	0.644	0.651	0.0344601	C1	IGF1R
CCPG1	1.78226e-06	-0.466704	0.543	0.589	0.0348075	C1	CCPG1
GSTK1	1.84222e-06	-0.298161	0.79	0.739	0.0359785	C1	GSTK1
FLNA	1.8529e-06	-0.350234	0.815	0.76	0.0361872	C1	FLNA
MCL1	1.86201e-06	-0.485832	0.63	0.636	0.0363651	C1	MCL1
HIPK3	1.89995e-06	-0.424565	0.235	0.342	0.0371059	C1	HIPK3
CASP4	1.90735e-06	-0.36593	0.319	0.436	0.0372505	C1	CASP4
IGSF11	1.94684e-06	-0.391217	0.373	0.462	0.0380218	C1	IGSF11
SOX13	2.03064e-06	-0.393294	0.303	0.401	0.0396584	C1	SOX13
IRS2	2.1028e-06	-0.444866	0.42	0.484	0.0410676	C1	IRS2
KLF6	2.10577e-06	-0.370615	0.692	0.718	0.0411258	C1	KLF6
RAB5B	2.18395e-06	-0.43245	0.793	0.77	0.0426526	C1	RAB5B
BTG1	2.24203e-06	-0.443191	0.549	0.574	0.0437869	C1	BTG1
AKT3	2.29706e-06	-0.476158	0.566	0.597	0.0448617	C1	AKT3
SQOR	2.43876e-06	-0.370765	0.095	0.193	0.047629	C1	SQOR
FADS3	2.58155e-06	-0.319917	0.148	0.248	0.0504177	C1	FADS3
MGAT1	2.58997e-06	-0.412579	0.605	0.619	0.050582	C1	MGAT1
GANAB	2.65251e-06	-0.299778	0.762	0.75	0.0518035	C1	GANAB
OR7A5	2.93802e-06	-0.272472	0.042	0.125	0.0573795	C1	OR7A5
ELF1	3.02103e-06	-0.401801	0.35	0.446	0.0590008	C1	ELF1
PJA2	3.05925e-06	-0.450938	0.549	0.572	0.0597472	C1	PJA2
CTCFL	3.11328e-06	0.502879	0.594	0.51	0.0608024	C1	CTCFL
GK5	3.17483e-06	-0.261959	0.871	0.856	0.0620044	C1	GK5
DAZAP2	3.27048e-06	-0.282085	0.829	0.813	0.0638724	C1	DAZAP2
GNPTAB	3.48953e-06	-0.386538	0.728	0.712	0.0681504	C1	GNPTAB
ANXA4	3.79666e-06	-0.398928	0.465	0.551	0.0741488	C1	ANXA4
CLCN3	3.897e-06	-0.414058	0.476	0.541	0.0761085	C1	CLCN3
SCD5	3.90483e-06	-0.259619	0.885	0.885	0.0762613	C1	SCD5
ANGPTL4	4.05776e-06	-0.570552	0.076	0.167	0.0792481	C1	ANGPTL4
PMP22	4.08186e-06	-0.327413	0.56	0.63	0.0797187	C1	PMP22
LRP1	4.085e-06	-0.514816	0.454	0.514	0.0797801	C1	LRP1
PSMB8	4.14752e-06	-0.296776	0.49	0.623	0.081001	C1	PSMB8
NR4A1	4.23618e-06	-0.517138	0.473	0.542	0.0827325	C1	NR4A1
PRKAB2	4.70717e-06	-0.526866	0.35	0.417	0.091931	C1	PRKAB2
CRELD1	4.79535e-06	-0.501183	0.339	0.405	0.0936532	C1	CRELD1
CNDP2	4.8253e-06	-0.379427	0.725	0.691	0.0942381	C1	CNDP2
SATB1	4.84215e-06	-0.318025	0.179	0.282	0.0945671	C1	SATB1
CAST	5.01967e-06	-0.358787	0.627	0.635	0.0980341	C1	CAST
PFKL	5.08118e-06	-0.303864	0.697	0.733	0.0992355	C1	PFKL
ITIH6	5.10889e-06	-0.332742	0.045	0.126	0.0997765	C1	ITIH6
GLMP	5.27041e-06	-0.294688	0.742	0.75	0.102931	C1	GLMP
SESN1	5.29469e-06	-0.577624	0.289	0.365	0.103405	C1	SESN1
ERAP1	5.34938e-06	-0.425609	0.289	0.386	0.104473	C1	ERAP1
GDF15	5.64456e-06	-0.435976	0.429	0.521	0.110238	C1	GDF15
APBB2	5.93275e-06	-0.310614	0.314	0.395	0.115867	C1	APBB2
TSC22D1	5.99923e-06	-0.375961	0.72	0.698	0.117165	C1	TSC22D1
TSPAN31	6.13135e-06	-0.482608	0.538	0.572	0.119745	C1	TSPAN31
LMF1	6.1422e-06	-0.305044	0.331	0.442	0.119957	C1	LMF1
ABCA6	6.23357e-06	-0.266668	0.064	0.15	0.121742	C1	ABCA6
CDK6	6.53018e-06	0.266157	0.627	0.523	0.127534	C1	CDK6
PIM3	6.70731e-06	-0.352904	0.314	0.405	0.130994	C1	PIM3
CPQ	6.71751e-06	-0.382688	0.398	0.483	0.131193	C1	CPQ
PLP2	6.73643e-06	-0.318716	0.549	0.633	0.131563	C1	PLP2
TGOLN2	7.68133e-06	-0.36739	0.804	0.764	0.150016	C1	TGOLN2
SON	7.82887e-06	-0.250695	0.894	0.854	0.152898	C1	SON
CLK1	8.03459e-06	-0.396947	0.689	0.677	0.156915	C1	CLK1
CBX7	8.05423e-06	-0.262007	0.067	0.151	0.157299	C1	CBX7
GIT2	8.07117e-06	-0.4281	0.571	0.589	0.15763	C1	GIT2
HCP5	8.09381e-06	-0.362604	0.064	0.151	0.158072	C1	HCP5
VASN	8.17875e-06	-0.267532	0.09	0.177	0.159731	C1	VASN
UBE2Q2P1	8.30849e-06	-0.267145	0.731	0.704	0.162265	C1	UBE2Q2P1
TTC3	8.36841e-06	-0.265015	0.815	0.807	0.163435	C1	TTC3
TJP1	8.59893e-06	-0.375934	0.501	0.579	0.167937	C1	TJP1
ABHD14B	8.62765e-06	-0.329882	0.56	0.636	0.168498	C1	ABHD14B
PER1	8.74189e-06	-0.396134	0.409	0.474	0.170729	C1	PER1
RHBDF1	8.93356e-06	-0.390232	0.182	0.278	0.174473	C1	RHBDF1
CALCOCO1	8.98332e-06	-0.4708	0.423	0.48	0.175444	C1	CALCOCO1
ICAM1	9.08438e-06	-0.371523	0.605	0.647	0.177418	C1	ICAM1
BTN3A2	9.55966e-06	-0.380914	0.706	0.702	0.1867	C1	BTN3A2
FGFR1	1.04187e-05	-0.637987	0.415	0.463	0.203478	C1	FGFR1
PHGDH	1.08506e-05	0.359717	0.412	0.301	0.211912	C1	PHGDH
ECM1	1.09664e-05	-0.320217	0.375	0.48	0.214174	C1	ECM1
ENTHD1	1.13911e-05	-0.367772	0.134	0.233	0.222468	C1	ENTHD1
TSPAN4	1.17716e-05	-0.276711	0.706	0.712	0.229899	C1	TSPAN4
SRPX	1.17842e-05	-0.427665	0.426	0.502	0.230146	C1	SRPX
GDI1	1.24091e-05	-0.336058	0.72	0.717	0.242351	C1	GDI1
SBF2-AS1	1.27237e-05	-0.268142	0.773	0.736	0.248493	C1	SBF2-AS1
CREG1	1.38514e-05	-0.416247	0.454	0.502	0.270518	C1	CREG1
SNED1	1.39923e-05	-0.277706	0.07	0.153	0.273269	C1	SNED1
QSOX1	1.4011e-05	-0.347414	0.588	0.61	0.273634	C1	QSOX1
MITF	1.42606e-05	-0.289999	0.661	0.755	0.27851	C1	MITF
GLUL	1.51261e-05	-0.279018	0.759	0.757	0.295412	C1	GLUL
TMSB4X	1.61836e-05	0.2622	0.574	0.445	0.316065	C1	TMSB4X
CNPY2	1.70991e-05	-0.262593	0.81	0.794	0.333945	C1	CNPY2
SLC22A4	1.72506e-05	-0.265163	0.031	0.1	0.336905	C1	SLC22A4
SLC3A2	1.80205e-05	-0.262347	0.79	0.775	0.35194	C1	SLC3A2
DUSP1	1.85309e-05	-0.524682	0.538	0.562	0.361909	C1	DUSP1
FARP2	1.87495e-05	-0.451805	0.513	0.558	0.366177	C1	FARP2
MT1E	1.9058e-05	-0.354931	0.286	0.38	0.372203	C1	MT1E
TF	1.97288e-05	-0.881293	0.118	0.202	0.385304	C1	TF
DDB1	2.04686e-05	-0.300232	0.793	0.752	0.399751	C1	DDB1
TENT5A	2.12036e-05	-0.426496	0.269	0.36	0.414107	C1	TENT5A
FLCN	2.13177e-05	-0.327397	0.81	0.774	0.416334	C1	FLCN
TMEM30A	2.19643e-05	-0.396589	0.613	0.618	0.428962	C1	TMEM30A
DUSP23	2.29158e-05	-0.33717	0.493	0.533	0.447545	C1	DUSP23
CLIP4	2.33564e-05	-0.397511	0.224	0.311	0.456151	C1	CLIP4
PACSIN2	2.42186e-05	-0.326034	0.697	0.689	0.472989	C1	PACSIN2
NPTN	2.43604e-05	-0.298273	0.485	0.544	0.475759	C1	NPTN
ITPR3	2.53331e-05	-0.43489	0.286	0.372	0.494756	C1	ITPR3
LINC00674	2.54152e-05	-0.303794	0.863	0.847	0.49636	C1	LINC00674
ZMAT3	2.55461e-05	-0.363899	0.779	0.745	0.498915	C1	ZMAT3
H2AFJ	2.62042e-05	-0.277328	0.445	0.542	0.511768	C1	H2AFJ
DDIT4	2.71015e-05	-0.333357	0.762	0.713	0.529293	C1	DDIT4
TOLLIP	2.75555e-05	-0.358571	0.538	0.577	0.538159	C1	TOLLIP
SERPINA5	2.78819e-05	-0.266194	0.084	0.172	0.544533	C1	SERPINA5
SERPINI1	2.88395e-05	-0.363264	0.143	0.231	0.563235	C1	SERPINI1
PYURF	2.97868e-05	-0.269676	0.835	0.808	0.581736	C1	PYURF
PIGY	2.97868e-05	-0.269676	0.835	0.808	0.581736	C1	PIGY
MR1	3.04879e-05	-0.28949	0.81	0.771	0.59543	C1	MR1
COL12A1	3.05683e-05	-0.336896	0.101	0.187	0.596999	C1	COL12A1
CLMN	3.18629e-05	-0.462845	0.501	0.526	0.622283	C1	CLMN
GNG12	3.26839e-05	-0.355415	0.697	0.685	0.638316	C1	GNG12
S1PR2	3.29013e-05	-0.255816	0.919	0.875	0.642562	C1	S1PR2
CELF2	3.53243e-05	-0.288172	0.546	0.653	0.689884	C1	CELF2
HIST1H2BD	3.82184e-05	-0.393927	0.333	0.393	0.746406	C1	HIST1H2BD
VGLL4	3.83083e-05	-0.413807	0.58	0.584	0.74816	C1	VGLL4
SH3BGRL	3.95526e-05	-0.34712	0.644	0.668	0.772462	C1	SH3BGRL
DAB2	4.1433e-05	-0.389641	0.375	0.451	0.809187	C1	DAB2
ETV5	4.27202e-05	-0.339496	0.782	0.731	0.834325	C1	ETV5
TMEM179B	4.32753e-05	-0.328118	0.678	0.64	0.845166	C1	TMEM179B
BCHE	4.68121e-05	-0.32454	0.193	0.289	0.914239	C1	BCHE
HPCAL1	4.99257e-05	-0.462161	0.423	0.468	0.975048	C1	HPCAL1
LRP10	5.15288e-05	-0.400402	0.319	0.388	1	C1	LRP10
SECISBP2L	5.38868e-05	-0.403898	0.563	0.585	1	C1	SECISBP2L
CEMIP2	5.57196e-05	-0.326335	0.246	0.333	1	C1	CEMIP2
BIRC3	5.70815e-05	-0.263617	0.106	0.192	1	C1	BIRC3
RAB40B	5.91936e-05	-0.280787	0.129	0.211	1	C1	RAB40B
BCL2L13	6.08644e-05	-0.465016	0.594	0.58	1	C1	BCL2L13
TNRC6B	6.09405e-05	-0.287893	0.86	0.841	1	C1	TNRC6B
DPP7	6.13135e-05	-0.302325	0.569	0.64	1	C1	DPP7
APOBEC3C	6.30798e-05	-0.339272	0.392	0.478	1	C1	APOBEC3C
PLEKHA2	6.31992e-05	-0.284871	0.711	0.706	1	C1	PLEKHA2
KLF9	6.36316e-05	-0.316055	0.14	0.221	1	C1	KLF9
COL16A1	6.52388e-05	-0.399872	0.353	0.442	1	C1	COL16A1
PYGL	6.56259e-05	-0.312907	0.398	0.52	1	C1	PYGL
MRPS6	6.61092e-05	-0.298989	0.812	0.753	1	C1	MRPS6
GYG2	6.74962e-05	-0.399211	0.359	0.431	1	C1	GYG2
MAP3K11	6.96692e-05	-0.383681	0.504	0.543	1	C1	MAP3K11
GADD45B	7.03637e-05	-0.384249	0.202	0.28	1	C1	GADD45B
ZNF841	7.24892e-05	-0.493431	0.468	0.493	1	C1	ZNF841
C4orf48	7.27692e-05	-0.254289	0.557	0.585	1	C1	C4orf48
SPRY2	7.93327e-05	-0.483265	0.283	0.354	1	C1	SPRY2
GBP3	8.17421e-05	-0.270936	0.081	0.157	1	C1	GBP3
CDKN1A	8.20529e-05	-0.434153	0.339	0.412	1	C1	CDKN1A
CTSK	8.2682e-05	-0.432188	0.445	0.53	1	C1	CTSK
LZTS1	8.35986e-05	-0.502118	0.611	0.609	1	C1	LZTS1
NRXN3	9.06246e-05	-0.411136	0.51	0.529	1	C1	NRXN3
SCUBE2	9.43008e-05	-0.450328	0.095	0.167	1	C1	SCUBE2
TYRP1	9.49925e-05	0.292749	0.395	0.284	1	C1	TYRP1
SHROOM2	9.55869e-05	-0.325728	0.202	0.293	1	C1	SHROOM2
MLANA	9.60076e-05	-0.284541	0.866	0.855	1	C1	MLANA
CYTH3	0.000100426	-0.318584	0.356	0.436	1	C1	CYTH3
MBNL1	0.000102005	-0.31325	0.683	0.677	1	C1	MBNL1
ATP6V0A1	0.000106345	-0.37805	0.527	0.554	1	C1	ATP6V0A1
AMD1	0.000107807	-0.41428	0.739	0.685	1	C1	AMD1
ESYT2	0.000110373	-0.345079	0.829	0.789	1	C1	ESYT2
HSPA1A	0.000112084	-0.403686	0.706	0.705	1	C1	HSPA1A
FAM3C	0.000113142	-0.418046	0.373	0.428	1	C1	FAM3C
CAVIN1	0.000116892	-0.427065	0.479	0.52	1	C1	CAVIN1
SEC14L2	0.000117262	-0.299774	0.188	0.264	1	C1	SEC14L2
ATF6B	0.000118968	-0.349773	0.599	0.6	1	C1	ATF6B
SIL1	0.000119441	-0.416961	0.445	0.48	1	C1	SIL1
GOLGA2	0.000124984	-0.292158	0.863	0.838	1	C1	GOLGA2
IQGAP1	0.000126792	-0.275286	0.599	0.663	1	C1	IQGAP1
WDR91	0.00012983	-0.385951	0.605	0.615	1	C1	WDR91
STRIP2	0.000131782	-0.439542	0.748	0.7	1	C1	STRIP2
SERPINB1	0.000144784	-0.385915	0.697	0.678	1	C1	SERPINB1
ITGB1	0.000151387	-0.285628	0.798	0.744	1	C1	ITGB1
EFHC1	0.000152991	-0.39423	0.543	0.589	1	C1	EFHC1
MFSD6	0.000153485	-0.310294	0.218	0.301	1	C1	MFSD6
KAT2B	0.000153765	-0.349408	0.199	0.275	1	C1	KAT2B
PPIEL	0.000154828	-0.261568	0.759	0.742	1	C1	PPIEL
SLC7A5	0.000155188	-0.284858	0.541	0.605	1	C1	SLC7A5
SLC6A15	0.00015584	-0.420557	0.426	0.472	1	C1	SLC6A15
GNS	0.000158742	-0.359775	0.838	0.786	1	C1	GNS
N4BP2L2	0.000159306	-0.332279	0.667	0.647	1	C1	N4BP2L2
AFAP1L2	0.000160938	-0.419199	0.232	0.308	1	C1	AFAP1L2
BRD2	0.000164899	-0.316011	0.818	0.758	1	C1	BRD2
TAF8	0.000167308	-0.250044	0.896	0.867	1	C1	TAF8
BAIAP2	0.000177788	-0.332787	0.669	0.654	1	C1	BAIAP2
CXCL16	0.000178365	-0.290869	0.462	0.477	1	C1	CXCL16
CASP1	0.000181573	-0.267264	0.162	0.252	1	C1	CASP1
TANC1	0.000182038	-0.371999	0.571	0.608	1	C1	TANC1
ENTPD4	0.000183686	-0.307752	0.782	0.755	1	C1	ENTPD4
TCEAL4	0.000186748	-0.310037	0.714	0.711	1	C1	TCEAL4
LMBRD1	0.000193223	-0.346459	0.339	0.394	1	C1	LMBRD1
GNG7	0.000197923	-0.435412	0.507	0.529	1	C1	GNG7
PLBD2	0.000200087	-0.43004	0.381	0.412	1	C1	PLBD2
ASPH	0.000206708	-0.264169	0.801	0.779	1	C1	ASPH
ABCA2	0.000219202	-0.337624	0.188	0.262	1	C1	ABCA2
MAVS	0.000223235	-0.258514	0.933	0.9	1	C1	MAVS
SPRYD3	0.000225405	-0.40674	0.289	0.355	1	C1	SPRYD3
SAMD9L	0.000227761	-0.251159	0.115	0.192	1	C1	SAMD9L
MYO1D	0.000230093	-0.449652	0.401	0.458	1	C1	MYO1D
EZH1	0.000231173	-0.420473	0.356	0.411	1	C1	EZH1
RGS12	0.000231303	-0.373671	0.58	0.591	1	C1	RGS12
CREB3L2	0.000235876	-0.371261	0.597	0.619	1	C1	CREB3L2
COL6A1	0.000238996	-0.366298	0.3	0.382	1	C1	COL6A1
TUG1	0.000245839	-0.344726	0.468	0.519	1	C1	TUG1
TMED4	0.000251152	-0.363596	0.633	0.592	1	C1	TMED4
CYSTM1	0.000254263	-0.290564	0.706	0.669	1	C1	CYSTM1
CCDC47	0.000255468	-0.277257	0.737	0.7	1	C1	CCDC47
PARP14	0.000259648	-0.340442	0.686	0.692	1	C1	PARP14
MICALL2	0.000260088	-0.281728	0.202	0.278	1	C1	MICALL2
SGSH	0.000261332	-0.387185	0.44	0.476	1	C1	SGSH
HGSNAT	0.000262591	-0.309335	0.269	0.352	1	C1	HGSNAT
POLD4	0.0002628	-0.262857	0.737	0.706	1	C1	POLD4
PCMTD1	0.000277565	-0.381334	0.569	0.566	1	C1	PCMTD1
ELK3	0.00028058	-0.329353	0.294	0.349	1	C1	ELK3
FBXO6	0.000281449	-0.291365	0.751	0.693	1	C1	FBXO6
RNF13	0.000285138	-0.335632	0.594	0.595	1	C1	RNF13
SLC2A3	0.000290005	-0.404812	0.549	0.576	1	C1	SLC2A3
SNX1	0.000291451	-0.265491	0.81	0.777	1	C1	SNX1
DUSP3	0.000298242	-0.430812	0.529	0.55	1	C1	DUSP3
PIK3IP1	0.000301588	-0.381857	0.106	0.176	1	C1	PIK3IP1
ACSL3	0.000303647	-0.318831	0.703	0.662	1	C1	ACSL3
ERC1	0.000311567	-0.466216	0.594	0.591	1	C1	ERC1
WIPI1	0.00031639	-0.308504	0.563	0.61	1	C1	WIPI1
WDR1	0.000319508	-0.271674	0.812	0.751	1	C1	WDR1
DST	0.000324118	-0.314073	0.569	0.595	1	C1	DST
WDR13	0.000328933	-0.317762	0.451	0.514	1	C1	WDR13
GBP4	0.000342437	-0.382536	0.801	0.738	1	C1	GBP4
OGT	0.000347379	-0.310969	0.611	0.622	1	C1	OGT
XIST	0.000349968	-0.521763	0.252	0.316	1	C1	XIST
RSRP1	0.000365958	-0.34908	0.44	0.475	1	C1	RSRP1
SPATA20	0.000385717	-0.370349	0.476	0.522	1	C1	SPATA20
LIF	0.000391138	-0.325948	0.07	0.135	1	C1	LIF
METTL7B	0.000393545	-0.300802	0.076	0.14	1	C1	METTL7B
EXOC7	0.000397441	-0.288675	0.742	0.693	1	C1	EXOC7
FN1	0.000402264	-0.528528	0.524	0.563	1	C1	FN1
MYH9	0.000417826	-0.276658	0.773	0.743	1	C1	MYH9
HERC2P4	0.000446085	-0.292822	0.669	0.625	1	C1	HERC2P4
CHST11	0.000466988	-0.4136	0.325	0.37	1	C1	CHST11
CLIC4	0.000468826	-0.295666	0.683	0.661	1	C1	CLIC4
MEGF9	0.000475856	-0.314868	0.555	0.559	1	C1	MEGF9
HIPK2	0.00048844	-0.338901	0.535	0.553	1	C1	HIPK2
MINDY1	0.000488555	-0.285117	0.255	0.324	1	C1	MINDY1
CLIP1	0.000490253	-0.352842	0.451	0.492	1	C1	CLIP1
REEP5	0.000492198	-0.260443	0.689	0.662	1	C1	REEP5
MAN2B2	0.000495114	-0.354104	0.294	0.361	1	C1	MAN2B2
SMIM14	0.000495981	-0.362777	0.751	0.703	1	C1	SMIM14
STX7	0.000503005	-0.270406	0.728	0.707	1	C1	STX7
TAPBPL	0.000503754	-0.400911	0.171	0.238	1	C1	TAPBPL
ARF3	0.000506824	-0.299191	0.667	0.674	1	C1	ARF3
GPRC5A	0.000516567	-0.333928	0.137	0.204	1	C1	GPRC5A
DMXL1	0.000539665	-0.357196	0.415	0.475	1	C1	DMXL1
FOXO1	0.000554786	-0.278614	0.148	0.218	1	C1	FOXO1
SYNE1	0.000585855	-0.283405	0.232	0.303	1	C1	SYNE1
UBE2B	0.000618536	-0.300181	0.762	0.732	1	C1	UBE2B
ZC3HAV1	0.000624451	-0.266935	0.81	0.79	1	C1	ZC3HAV1
SPAG9	0.000640415	-0.290259	0.86	0.84	1	C1	SPAG9
BBS2	0.000664308	-0.329479	0.389	0.449	1	C1	BBS2
SLC39A14	0.000683076	-0.434788	0.423	0.451	1	C1	SLC39A14
MBNL2	0.000717215	-0.353037	0.521	0.544	1	C1	MBNL2
ITIH5	0.000750224	-0.432843	0.627	0.588	1	C1	ITIH5
RNF157	0.000773339	-0.462926	0.65	0.62	1	C1	RNF157
CYB5D2	0.000773727	-0.344521	0.622	0.607	1	C1	CYB5D2
NEDD9	0.000787645	-0.374417	0.426	0.475	1	C1	NEDD9
CPNE3	0.000798215	-0.319339	0.566	0.592	1	C1	CPNE3
BOK	0.000810471	-0.263721	0.104	0.17	1	C1	BOK
RAB11FIP1	0.000810511	-0.276214	0.633	0.643	1	C1	RAB11FIP1
DNASE1L1	0.000835239	-0.284779	0.204	0.271	1	C1	DNASE1L1
ITGAV	0.000837361	-0.311288	0.361	0.411	1	C1	ITGAV
TPT1-AS1	0.000857639	-0.318525	0.515	0.518	1	C1	TPT1-AS1
TMEM173	0.000869008	-0.307301	0.317	0.385	1	C1	TMEM173
CEACAM1	0.000886186	-0.321234	0.331	0.397	1	C1	CEACAM1
PCDHGA12	0.000892251	-0.295209	0.123	0.188	1	C1	PCDHGA12
RNF145	0.000896245	-0.343802	0.406	0.451	1	C1	RNF145
CAT	0.000928875	-0.325195	0.468	0.506	1	C1	CAT
SWAP70	0.000944874	-0.423049	0.681	0.682	1	C1	SWAP70
PTPRJ	0.000953432	-0.342502	0.625	0.602	1	C1	PTPRJ
ATF3	0.000984114	-0.546166	0.193	0.252	1	C1	ATF3
TCTN1	0.000990231	-0.3067	0.387	0.428	1	C1	TCTN1
THNSL2	0.00105027	-0.255567	0.132	0.197	1	C1	THNSL2
KLHL21	0.0010557	-0.489157	0.429	0.451	1	C1	KLHL21
RPS4Y1	0.0010564	-0.28613	0.471	0.586	1	C1	RPS4Y1
WDFY1	0.00108618	-0.272732	0.672	0.679	1	C1	WDFY1
SPINT1	0.00109679	-0.303296	0.098	0.16	1	C1	SPINT1
NEU1	0.00110968	-0.293686	0.661	0.635	1	C1	NEU1
RGS20	0.00129877	-0.4251	0.395	0.437	1	C1	RGS20
TRIM38	0.00132425	-0.307834	0.429	0.476	1	C1	TRIM38
ITPR2	0.00136299	-0.439427	0.308	0.356	1	C1	ITPR2
CD24	0.00139814	0.312727	0.599	0.458	1	C1	CD24
ADM	0.00154576	-0.398105	0.185	0.248	1	C1	ADM
MATN2	0.00156926	-0.508072	0.263	0.315	1	C1	MATN2
SMIM29	0.00158137	-0.291127	0.527	0.546	1	C1	SMIM29
ANKRD36BP1	0.00159809	-0.262834	0.599	0.602	1	C1	ANKRD36BP1
TNFRSF12A	0.00161932	-0.407638	0.303	0.35	1	C1	TNFRSF12A
CCDC50	0.00162329	-0.325173	0.815	0.787	1	C1	CCDC50
G6PD	0.0017042	-0.350994	0.415	0.437	1	C1	G6PD
GLUD2	0.00172615	-0.271796	0.118	0.176	1	C1	GLUD2
TSPAN7	0.00173509	-0.400169	0.252	0.308	1	C1	TSPAN7
CAVIN3	0.00173727	-0.295239	0.401	0.464	1	C1	CAVIN3
INPP5F	0.00174922	-0.416528	0.538	0.539	1	C1	INPP5F
MET	0.00182133	-0.334138	0.541	0.554	1	C1	MET
TIAM1	0.00183407	-0.314601	0.266	0.329	1	C1	TIAM1
PNPLA2	0.00190649	-0.287436	0.333	0.375	1	C1	PNPLA2
S100A4	0.00196418	-0.279787	0.255	0.333	1	C1	S100A4
TM7SF3	0.00199856	-0.346585	0.754	0.737	1	C1	TM7SF3
LTBR	0.00210498	-0.282927	0.709	0.669	1	C1	LTBR
ADIPOR2	0.0022777	-0.382263	0.434	0.469	1	C1	ADIPOR2
LONRF1	0.00230238	-0.308071	0.277	0.341	1	C1	LONRF1
CCND3	0.00237345	-0.442982	0.541	0.524	1	C1	CCND3
OTUD7B	0.00239718	-0.426185	0.387	0.409	1	C1	OTUD7B
SFRP1	0.00241331	-0.803414	0.154	0.204	1	C1	SFRP1
GOLGA8B	0.00248146	-0.351117	0.504	0.517	1	C1	GOLGA8B
QDPR	0.00253012	-0.39812	0.56	0.536	1	C1	QDPR
OSMR	0.00255076	-0.32988	0.633	0.588	1	C1	OSMR
CDS2	0.0025722	-0.296935	0.653	0.626	1	C1	CDS2
SYNM	0.00257522	-0.429002	0.216	0.267	1	C1	SYNM
ITGB4	0.0025839	-0.297893	0.067	0.118	1	C1	ITGB4
GBA	0.00262876	-0.299897	0.633	0.615	1	C1	GBA
DYNC2H1	0.00263991	-0.35495	0.297	0.342	1	C1	DYNC2H1
PPP1R15A	0.00264051	-0.270564	0.711	0.67	1	C1	PPP1R15A
SYNGR2	0.00265967	-0.300781	0.515	0.521	1	C1	SYNGR2
PTPN14	0.00266057	-0.259188	0.894	0.824	1	C1	PTPN14
TPCN1	0.00277881	-0.330675	0.42	0.442	1	C1	TPCN1
SLC27A1	0.00278775	-0.344161	0.599	0.578	1	C1	SLC27A1
FKBP10	0.00292109	-0.400421	0.549	0.523	1	C1	FKBP10
PBXIP1	0.00297489	-0.398141	0.451	0.468	1	C1	PBXIP1
PLD3	0.00298803	-0.337055	0.742	0.674	1	C1	PLD3
SLC16A3	0.00299066	-0.316457	0.227	0.285	1	C1	SLC16A3
FBXO44	0.00299362	-0.269921	0.63	0.594	1	C1	FBXO44
CPEB1	0.00306483	-0.265796	0.204	0.266	1	C1	CPEB1
FAT1	0.00309318	-0.309602	0.218	0.277	1	C1	FAT1
ABL2	0.00316648	-0.291435	0.863	0.834	1	C1	ABL2
KDSR	0.0032013	-0.327257	0.815	0.76	1	C1	KDSR
RGS2	0.00335342	-0.298765	0.23	0.291	1	C1	RGS2
KIAA1109	0.00338453	-0.36374	0.339	0.382	1	C1	KIAA1109
WDR19	0.00345469	-0.336327	0.241	0.293	1	C1	WDR19
BTN3A1	0.00355604	-0.311914	0.392	0.431	1	C1	BTN3A1
CTGF	0.00358382	-0.342596	0.193	0.254	1	C1	CTGF
ZNF608	0.00359339	-0.267673	0.213	0.263	1	C1	ZNF608
FCGR2C	0.00361193	-0.344932	0.168	0.219	1	C1	FCGR2C
PARP10	0.00366184	-0.323572	0.272	0.323	1	C1	PARP10
CD109	0.00366852	-0.268561	0.588	0.603	1	C1	CD109
PTPRK	0.00367982	-0.356632	0.224	0.273	1	C1	PTPRK
KRT18	0.00370733	-0.293921	0.473	0.515	1	C1	KRT18
TRIM66	0.00372381	-0.250276	0.683	0.623	1	C1	TRIM66
ABCA5	0.00376802	-0.342041	0.459	0.487	1	C1	ABCA5
WASL	0.00381413	-0.252166	0.683	0.669	1	C1	WASL
ITGA7	0.00381709	-0.440677	0.28	0.324	1	C1	ITGA7
TTC8	0.0038214	-0.304	0.255	0.311	1	C1	TTC8
[truncated: 7,665 more rows]
