# Supplementary material for: Identification of Transcriptional Heterogeneity and Construction of a Prognostic Model for Melanoma Based on Single-Cell and Bulk Transcriptome Analysis
Source: Front Cell Dev Biol. 2022 May 13;10:874429. doi: 10.3389/fcell.2022.874429 (PMC9136400; doi:10.3389/fcell.2022.874429)
Supplement: Supplementary file 3 [file Table4.xlsx]

## Sheet: Supplement table3-unicox output
gene	HR	z	pvalue	lower	upper
GBP1	0.82813	-5.61903	1.92027e-08	0.775409	0.884436
STAT1	0.769904	-5.55677	2.74806e-08	0.70207	0.844291
B2M	0.75777	-5.54033	3.01901e-08	0.686946	0.835897
IFITM1	0.809747	-5.51793	3.43019e-08	0.751269	0.872778
IRF1	0.788338	-5.22548	1.73706e-07	0.72106	0.861893
PSME2	0.620431	-5.11773	3.09228e-07	0.516773	0.74488
HLA-B	0.824587	-5.00589	5.56031e-07	0.764611	0.889268
ARID5A	0.65368	-4.94117	7.76535e-07	0.55224	0.773753
HLA-C	0.800245	-4.76	1.93594e-06	0.730087	0.877146
CCL5	0.858857	-4.75456	1.98883e-06	0.806642	0.914451
UBD	0.86489	-4.70397	2.55146e-06	0.814133	0.918813
IFITM3	0.771581	-4.49968	6.80546e-06	0.689172	0.863845
ITM2B	0.720872	-4.40542	1.0558e-05	0.623188	0.833867
CFLAR	0.669284	-4.21443	2.50407e-05	0.555276	0.8067
SERPINE2	0.866427	-4.05197	5.07872e-05	0.808374	0.928649
CALM2	0.735367	-3.42517	0.000614414	0.616758	0.876786
ZCCHC24	0.816951	-3.34564	0.000820944	0.725702	0.919674
DDX5	0.757157	-3.30488	0.000950169	0.642003	0.892966
PMEL	1.06196	3.30198	0.000960059	1.02473	1.10053
ORC4	0.767715	-3.05802	0.00222808	0.64807	0.909449
PKMYT1	1.23871	3.02305	0.00250241	1.07819	1.42313
ODF2L	0.793756	-3.00321	0.00267148	0.682685	0.922898
MALAT1	0.838136	-2.9592	0.00308444	0.74563	0.942119
CD59	0.842408	-2.64953	0.00806028	0.742043	0.956349
EIF5A	1.39812	2.64341	0.00820762	1.09051	1.79251
SMC4	0.863457	-2.62888	0.00856672	0.773936	0.963333
HSP90B1	0.825157	-2.59577	0.00943801	0.713702	0.954018
UBC	0.72596	-2.46145	0.0138379	0.562551	0.936835
NFATC2	0.899049	-2.41216	0.0158581	0.824577	0.980248
ANXA1	0.91024	-2.40927	0.0159846	0.843197	0.982614
MEX3C	0.84108	-2.37231	0.0176773	0.72902	0.970366
PDIA3	0.802866	-2.35856	0.0183462	0.668962	0.963574
HMGB2	0.860166	-2.26156	0.0237247	0.754899	0.980113
KCTD12	0.892166	-2.21542	0.0267316	0.806501	0.986929
KPNA2	1.20662	2.18834	0.0286446	1.01979	1.42766
GPC3	1.08155	2.16929	0.0300606	1.00759	1.16094
UBE2C	1.15246	2.14334	0.032086	1.01221	1.31213
S100A11	1.21084	2.14017	0.0323406	1.01624	1.44271
TK1	1.16017	2.06455	0.0389656	1.00755	1.33591
