# Supplementary material for: Identification of Transcriptional Heterogeneity and Construction of a Prognostic Model for Melanoma Based on Single-Cell and Bulk Transcriptome Analysis
Source: Front Cell Dev Biol. 2022 May 13;10:874429. doi: 10.3389/fcell.2022.874429 (PMC9136400; doi:10.3389/fcell.2022.874429)
Supplement: Supplementary file 4 [file Table1.xlsx]

## Sheet: GSE115978
Sample	Patient	Age	Sex	Treatment	Treatment group	Lesion type	Site
Mel53	Mel53	77	F	None	Untreated	metastasis	Subcutaneous back lesion
Mel58	Mel58	83	M	Ipilimumab	Post-ICI (resistant)	metastasis	Subcutaneous leg lesion
Mel60	Mel60	60	M	Trametinib, ipilimumab	Post-ICI (resistant)	metastasis	Spleen
Mel71	Mel71	79	M	None	Untreated	metastasis	Transverse colon
Mel72	Mel72	57	F	IL-2, nivolumab, ipilimumab + anti- KIR-Ab	Post-ICI (resistant)	metastasis	External iliac lymph node
Mel74	Mel74	63	M	Nivolumab	Post-ICI (resistant)	metastasis	Terminal Ileum
Mel75	Mel75	80	M	Ipilimumab + nivolumab, WDVAX	Post-ICI (resistant)	metastasis	Subcutaneous leg lesion
Mel78	Mel78	73	M	WDVAX, ipilimumab + nivolumab	Post-ICI (resistant)	metastasis	Small bowel
Mel79	Mel79	74	M	None	Untreated	metastasis	Axillary lymph node
Mel80	Mel80	86	F	None	Untreated	metastasis	Axillary lymph node
Mel81	Mel81	43	F	None	Untreated	metastasis	Axillary lymph node
Mel82	Mel82	73	F	None	Untreated	metastasis	Axillary lymph node
Mel84	Mel84	67	M	None	Untreated	primary tumor	Acral primary
Mel88	Mel88	54	F	Tremelimumab + MEDI3617	Post-ICI (resistant)	metastasis	Cutanoues met
Mel89	Mel89	67	M	None	Untreated	metastasis	Axillary lymph node
Mel94	Mel94	54	F	IFN, ipilimumab + nivolumab	Post-ICI (resistant)	metastasis	Iliac lymph node
Mel126	Mel126	63	M	Ipilimumab, nivolumab	Post-ICI (resistant)	metastasis	Soft tissue
Mel04.3	Mel04.3	81	M	Ipilimumab	OR	metastasis	Skin
Mel110	Mel110	74	M	ipilimumab + angiopoietin 2 inhibitor, Temezlolamide, Pembrolizumab	Post-ICI (resistant)	metastasis	R adrenal metastasis
Mel121.1	Mel121.1	74	M	S/p Pembrolizumab	Post-ICI (resistant)	metastasis	Skin
Mel106	Mel106	67	M	Prior treatment: nivolumab + ipilimumab	Post-ICI (resistant)	metastasis	Necrotic L axillary lymph nodes
Mel75.1	Mel75	81	M	Ipilimumab + nivolumab, WDVAX, Pembrolizumab	Post-ICI (resistant)	metastasis	Soft tissue
Mel98	Mel98	47	F	S/p IFN, s/p ipilimumab+GMCSF	Post-ICI (resistant)	metastasis	L thigh soft tissue metastasis
Mel102	Mel102	72	F	S/p nivolumab + ipilimumab	Post-ICI (resistant)	metastasis	Fragmented pieces of (R) adrenal gland metastasis
Mel129PA	Mel129	63	M	None	Untreated	primary tumor	Skin
Mel129PB	Mel129	63	M	None	Untreated	primary tumor	Skin
Mel116	Mel116	85	M	None	Untreated	metastasis	Lymph node
Mel103	Mel103	58	M	None	Untreated	metastasis	Lymph node
Mel105	Mel105	77	M	None	Untreated	primary tumor	Skin
Mel112	Mel112	76	M	None	Untreated	metastasis	Bulky (L) axillary metastasis
Mel194	Mel194	68	M	Nivolumab + lirilumab (anti-kit), Nivolumab, Ipilimumab, Pan-RAF-inhibitor, Pembrolizumab	Post-ICI (resistant)	metastasis	L anterior shoulder subcutaneous
Mel478	Mel478	54	F	None	Untreated	metastasis	Transanal rectal mass
Mel128	Mel128	37	M	None	Untreated	metastasis	Lymph node

## Sheet: GSE65904
Melanoma tumor sample	geo_accession	gender	age	tumor stage	tissue	distant metastasis free survival in days	distant metastasis free survival (1=death, 0=alive)	disease specific survival in days	disease specific survival	!Sample_description	!series_matrix_table_begin
Melanoma tumor sample from patient 1	GSM1608593	Male	55	Regional	Lymph node	1714	0	1714	0	LuM1
Melanoma tumor sample from patient 2	GSM1608594	Female	39	Regional	Lymph node	NA	NA	353	1	LuM2
Melanoma tumor sample from patient 3	GSM1608595	Female	67	Primary	Cutaneous	2127	0	2127	0	LuM3
Melanoma tumor sample from patient 4	GSM1608596	Male	56	NA	Lymph node	1442	0	1442	0	LuM4
Melanoma tumor sample from patient 5	GSM1608597	Male	46	General	Visceral	NA	NA	66	1	LuM5
Melanoma tumor sample from patient 6	GSM1608598	Female	36	Regional	Lymph node	2631	0	2631	0	LuM6
Melanoma tumor sample from patient 7	GSM1608599	Male	73	Regional	Lymph node	292	1	2427	0	LuM7
Melanoma tumor sample from patient 8	GSM1608600	Male	59	Primary	Cutaneous	1310	0	1310	0	LuM8
Melanoma tumor sample from patient 9	GSM1608601	Male	50	Regional	Lymph node	817	0	817	0	LuM9
Melanoma tumor sample from patient 10	GSM1608602	Female	77	Regional	Lymph node	1401	1	1401	1	LuM10
Melanoma tumor sample from patient 11	GSM1608603	Female	88	Primary	Cutaneous	101	0	101	0	LuM11
Melanoma tumor sample from patient 12	GSM1608604	Male	47	Regional	Lymph node	2368	1	3021	1	LuM12
Melanoma tumor sample from patient 13	GSM1608605	Male	65	In-transit	Subcutaneous	502	1	643	1	LuM13
Melanoma tumor sample from patient 14	GSM1608606	Male	44	Regional	Lymph node	792	1	1344	1	LuM14
Melanoma tumor sample from patient 15	GSM1608607	Male	33	Regional	Lymph node	1101	0	1101	0	LuM15
Melanoma tumor sample from patient 16	GSM1608608	Female	65	In-transit	Subcutaneous	75	0	75	0	LuM16
Melanoma tumor sample from patient 17	GSM1608609	Male	88	Regional	Lymph node	NA	NA	77	1	LuM17
Melanoma tumor sample from patient 18	GSM1608610	Male	50	Regional	NA	1099	1	1485	1	LuM18
Melanoma tumor sample from patient 19	GSM1608611	Male	85	Regional	Lymph node	65	1	93	0	LuM19
Melanoma tumor sample from patient 20	GSM1608612	Male	72	Regional	Lymph node	370	1	849	1	LuM20
Melanoma tumor sample from patient 21	GSM1608613	Female	79	Local	Subcutaneous	171	0	171	0	LuM21
Melanoma tumor sample from patient 22	GSM1608614	Female	55	Regional	Lymph node	NA	NA	195	1	LuM22
Melanoma tumor sample from patient 23	GSM1608615	Female	61	In-transit	Subcutaneous	1266	0	1266	0	LuM23
Melanoma tumor sample from patient 24	GSM1608616	Male	68	Regional	Lymph node	6343	0	6343	0	LuM24
Melanoma tumor sample from patient 25	GSM1608617	Male	56	Regional	Lymph node	820	0	820	0	LuM25
Melanoma tumor sample from patient 26	GSM1608618	Female	46	NA	NA	NA	NA	NA	NA	LuM26
Melanoma tumor sample from patient 27	GSM1608619	Male	65	Regional	Lymph node	NA	NA	189	0	LuM27
Melanoma tumor sample from patient 28	GSM1608620	Male	65	Regional	Lymph node	372	1	453	1	LuM28
Melanoma tumor sample from patient 29	GSM1608621	Male	50	In-transit	Subcutaneous	1220	0	1220	0	LuM29
Melanoma tumor sample from patient 30	GSM1608622	Female	82	Regional	NA	559	0	559	0	LuM30
Melanoma tumor sample from patient 31	GSM1608623	Male	74	Regional	Lymph node	374	1	834	1	LuM31
Melanoma tumor sample from patient 32	GSM1608624	Male	61	Regional	Lymph node	NA	NA	1030	0	LuM32
Melanoma tumor sample from patient 33	GSM1608625	Male	51	Regional	Lymph node	3206	0	3206	0	LuM33
Melanoma tumor sample from patient 34	GSM1608626	Male	61	Regional	Lymph node	875	1	1199	1	LuM34
Melanoma tumor sample from patient 35	GSM1608627	Female	34	Local	Subcutaneous	293	1	5212	0	LuM35
Melanoma tumor sample from patient 36	GSM1608628	Male	51	Local	Cutaneous	387	1	592	1	LuM36
Melanoma tumor sample from patient 37	GSM1608629	Male	71	Regional	Lymph node	NA	NA	50	0	LuM37
Melanoma tumor sample from patient 38	GSM1608630	Male	73	Regional	Lymph node	655	1	1187	0	LuM38
Melanoma tumor sample from patient 39	GSM1608631	Female	76	In-transit	Subcutaneous	NA	NA	419	1	LuM39
Melanoma tumor sample from patient 40	GSM1608632	Male	88	General	Subcutaneous	NA	NA	208	1	LuM40
Melanoma tumor sample from patient 41	GSM1608633	Female	64	General	Subcutaneous	NA	NA	2481	1	LuM41
Melanoma tumor sample from patient 42	GSM1608634	Male	78	Regional	Lymph node	267	0	267	0	LuM42
Melanoma tumor sample from patient 43	GSM1608635	Male	74	NA	NA	162	1	435	1	LuM43
Melanoma tumor sample from patient 44	GSM1608636	Male	56	Regional	Subcutaneous	NA	NA	742	1	LuM44
Melanoma tumor sample from patient 45	GSM1608637	Male	70	In-transit	Subcutaneous	97	1	97	1	LuM45
Melanoma tumor sample from patient 46	GSM1608638	Male	54	NA	Lymph node	451	0	451	0	LuM46
Melanoma tumor sample from patient 47	GSM1608639	Female	NA	NA	NA	3779	0	3779	0	LuM47
Melanoma tumor sample from patient 48	GSM1608640	Male	62	General	Visceral	NA	NA	194	1	LuM48
Melanoma tumor sample from patient 49	GSM1608641	Male	55	Regional	Lymph node	229	1	2574	0	LuM49
Melanoma tumor sample from patient 50	GSM1608642	Male	60	Regional	Lymph node	1260	0	1260	0	LuM50
Melanoma tumor sample from patient 51	GSM1608643	Female	58	Regional	NA	561	1	634	0	LuM51
Melanoma tumor sample from patient 52	GSM1608644	Male	78	Primary	Cutaneous	22	0	22	0	LuM52
Melanoma tumor sample from patient 53	GSM1608645	Male	74	Regional	Lymph node	421	1	591	1	LuM53
Melanoma tumor sample from patient 54	GSM1608646	Female	86	Regional	NA	105	0	105	0	LuM54
Melanoma tumor sample from patient 55	GSM1608647	Male	65	Regional	Lymph node	NA	NA	1455	0	LuM55
Melanoma tumor sample from patient 56	GSM1608648	Male	43	Regional	Lymph node	727	1	1404	1	LuM56
Melanoma tumor sample from patient 57	GSM1608649	Female	35	General	Subcutaneous	NA	NA	378	1	LuM57
Melanoma tumor sample from patient 58	GSM1608650	Male	39	Regional	Lymph node	2312	1	2530	1	LuM58
Melanoma tumor sample from patient 59	GSM1608651	Male	52	In-transit	Subcutaneous	6	1	550	1	LuM59
Melanoma tumor sample from patient 60	GSM1608652	Male	59	Regional	Lymph node	3185	0	3185	0	LuM60
Melanoma tumor sample from patient 61	GSM1608653	Male	77	Regional	Lymph node	153	1	310	1	LuM61
Melanoma tumor sample from patient 62	GSM1608654	Female	71	Primary	Cutaneous	207	1	282	0	LuM62
Melanoma tumor sample from patient 63	GSM1608655	Female	54	Regional	Lymph node	3315	0	3315	0	LuM63
Melanoma tumor sample from patient 64	GSM1608656	Male	61	Regional	Lymph node	NA	NA	275	1	LuM64
Melanoma tumor sample from patient 65	GSM1608657	Male	70	Regional	Lymph node	3582	0	3582	0	LuM65
Melanoma tumor sample from patient 66	GSM1608658	Male	73	Regional	Lymph node	79	1	484	0	LuM66
Melanoma tumor sample from patient 67	GSM1608659	Female	77	Primary	Cutaneous	731	0	731	0	LuM67
Melanoma tumor sample from patient 68	GSM1608660	Female	81	Regional	Lymph node	875	0	875	0	LuM68
Melanoma tumor sample from patient 69	GSM1608661	Male	58	General	Subcutaneous	NA	NA	12	1	LuM69
Melanoma tumor sample from patient 70	GSM1608662	Male	53	Regional	Lymph node	280	1	642	1	LuM70
Melanoma tumor sample from patient 71	GSM1608663	Female	74	Regional	Lymph node	331	1	461	0	LuM71
Melanoma tumor sample from patient 72	GSM1608664	Female	71	Regional	Lymph node	1406	0	1406	0	LuM72
Melanoma tumor sample from patient 73	GSM1608665	Male	39	Regional	Lymph node	1143	1	1329	1	LuM73
Melanoma tumor sample from patient 74	GSM1608666	Female	46	Regional	Lymph node	1172	0	1172	0	LuM74
Melanoma tumor sample from patient 75	GSM1608667	Female	43	Local	Subcutaneous	164	0	164	0	LuM75
Melanoma tumor sample from patient 76	GSM1608668	Male	48	Regional	Lymph node	312	1	365	1	LuM76
Melanoma tumor sample from patient 77	GSM1608669	Male	52	NA	Subcutaneous	282	1	2584	0	LuM77
Melanoma tumor sample from patient 78	GSM1608670	Male	63	General	Visceral	NA	NA	2619	0	LuM78
Melanoma tumor sample from patient 79	GSM1608671	Male	71	Regional	Lymph node	21	1	399	1	LuM79
Melanoma tumor sample from patient 80	GSM1608672	Female	55	Regional	Lymph node	5530	0	5530	0	LuM80
Melanoma tumor sample from patient 81	GSM1608673	Male	75	Primary	Cutaneous	6097	0	6097	0	LuM81
Melanoma tumor sample from patient 82	GSM1608674	Male	56	Local	Cutaneous	1312	0	1312	0	LuM82
Melanoma tumor sample from patient 83	GSM1608675	Female	59	Regional	NA	58	1	120	1	LuM83
Melanoma tumor sample from patient 84	GSM1608676	Female	65	Regional	Subcutaneous	249	1	340	0	LuM84
Melanoma tumor sample from patient 85	GSM1608677	Female	34	Regional	Lymph node	338	1	429	1	LuM85
Melanoma tumor sample from patient 86	GSM1608678	Female	80	Primary	Cutaneous	6453	0	6453	0	LuM86
Melanoma tumor sample from patient 87	GSM1608679	Male	59	Primary	Cutaneous	1313	0	1313	0	LuM87
Melanoma tumor sample from patient 88	GSM1608680	Male	65	Regional	NA	NA	NA	279	1	LuM88
Melanoma tumor sample from patient 89	GSM1608681	Female	75	Regional	Lymph node	1112	0	1112	0	LuM89
Melanoma tumor sample from patient 90	GSM1608682	Female	56	General	Visceral	NA	NA	111	0	LuM90
Melanoma tumor sample from patient 91	GSM1608683	Female	63	Regional	NA	NA	NA	195	1	LuM91
Melanoma tumor sample from patient 92	GSM1608684	Male	81	Regional	Lymph node	734	0	734	0	LuM92
Melanoma tumor sample from patient 93	GSM1608685	Male	57	Regional	Lymph node	NA	NA	542	1	LuM93
Melanoma tumor sample from patient 94	GSM1608686	Male	22	General	Subcutaneous	NA	NA	82	1	LuM94
Melanoma tumor sample from patient 95	GSM1608687	Male	76	Local	Subcutaneous	185	1	303	1	LuM95
Melanoma tumor sample from patient 96	GSM1608688	Female	76	Regional	Lymph node	NA	NA	91	1	LuM96
Melanoma tumor sample from patient 97	GSM1608689	Male	78	Primary	Cutaneous	13	1	51	0	LuM97
Melanoma tumor sample from patient 98	GSM1608690	Male	77	In-transit	Subcutaneous	338	1	455	1	LuM98
Melanoma tumor sample from patient 99	GSM1608691	Male	71	General	Subcutaneous	NA	NA	71	0	LuM99
Melanoma tumor sample from patient 100	GSM1608692	Female	71	Regional	Lymph node	424	0	424	0	LuM100
Melanoma tumor sample from patient 101	GSM1608693	Male	83	Regional	Lymph node	574	1	574	1	LuM101
Melanoma tumor sample from patient 102	GSM1608694	Female	68	Regional	Lymph node	161	1	1027	0	LuM102
Melanoma tumor sample from patient 103	GSM1608695	Male	66	Regional	NA	5632	0	5632	0	LuM103
Melanoma tumor sample from patient 104	GSM1608696	Female	79	Regional	Lymph node	1429	0	1429	0	LuM104
Melanoma tumor sample from patient 105	GSM1608697	Female	62	Regional	Lymph node	145	1	303	1	LuM105
Melanoma tumor sample from patient 106	GSM1608698	Male	65	Regional	Lymph node	333	0	333	0	LuM106
Melanoma tumor sample from patient 107	GSM1608699	Male	73	General	Visceral	NA	NA	82	1	LuM107
Melanoma tumor sample from patient 108	GSM1608700	Male	84	NA	Lymph node	379	1	493	1	LuM108
Melanoma tumor sample from patient 109	GSM1608701	Male	77	Local	Cutaneous	170	0	170	0	LuM109
Melanoma tumor sample from patient 110	GSM1608702	Male	58	Regional	Lymph node	295	1	358	0	LuM110
Melanoma tumor sample from patient 111	GSM1608703	Female	67	Regional	Lymph node	2239	0	2239	0	LuM111
Melanoma tumor sample from patient 112	GSM1608704	Female	52	Regional	Lymph node	NA	NA	126	1	LuM112
Melanoma tumor sample from patient 113	GSM1608705	Female	64	Regional	NA	2319	0	2319	0	LuM113
Melanoma tumor sample from patient 114	GSM1608706	Male	61	Primary	Cutaneous	40	1	707	1	LuM114
Melanoma tumor sample from patient 115	GSM1608707	Male	63	Regional	Lymph node	229	1	1325	1	LuM115
Melanoma tumor sample from patient 116	GSM1608708	Male	62	Regional	Lymph node	69	1	137	1	LuM116
Melanoma tumor sample from patient 117	GSM1608709	Male	71	Regional	Lymph node	897	1	1432	1	LuM117
Melanoma tumor sample from patient 118	GSM1608710	Female	66	General	Visceral	NA	NA	6	1	LuM118
Melanoma tumor sample from patient 119	GSM1608711	Female	49	General	Visceral	NA	NA	158	0	LuM119
Melanoma tumor sample from patient 120	GSM1608712	Female	81	Regional	Lymph node	NA	NA	386	1	LuM120
Melanoma tumor sample from patient 121	GSM1608713	Female	47	Regional	Lymph node	469	1	652	0	LuM121
Melanoma tumor sample from patient 122	GSM1608714	Female	25	Regional	Lymph node	5005	0	5005	0	LuM122
Melanoma tumor sample from patient 123	GSM1608715	Female	74	Regional	Lymph node	186	0	186	0	LuM123
Melanoma tumor sample from patient 124	GSM1608716	Male	86	In-transit	Subcutaneous	73	1	89	0	LuM124
Melanoma tumor sample from patient 125	GSM1608717	Female	67	Regional	Lymph node	405	1	442	1	LuM125
Melanoma tumor sample from patient 126	GSM1608718	Male	59	Regional	Lymph node	160	1	650	1	LuM126
Melanoma tumor sample from patient 127	GSM1608719	Male	60	Regional	Lymph node	307	0	307	0	LuM127
Melanoma tumor sample from patient 128	GSM1608720	Male	81	Regional	Lymph node	4450	1	4450	0	LuM128
Melanoma tumor sample from patient 129	GSM1608721	Female	59	Regional	Lymph node	NA	NA	188	1	LuM129
Melanoma tumor sample from patient 130	GSM1608722	Male	65	In-transit	Subcutaneous	727	1	1222	1	LuM130
Melanoma tumor sample from patient 131	GSM1608723	Male	77	Regional	Lymph node	288	1	1231	0	LuM131
Melanoma tumor sample from patient 132	GSM1608724	Male	67	Regional	Lymph node	20	1	623	1	LuM132
Melanoma tumor sample from patient 133	GSM1608725	Female	84	General	Subcutaneous	NA	NA	197	1	LuM133
Melanoma tumor sample from patient 134	GSM1608726	Male	63	Regional	Lymph node	NA	NA	318	0	LuM134
Melanoma tumor sample from patient 135	GSM1608727	Male	33	Regional	Lymph node	235	1	380	1	LuM135
Melanoma tumor sample from patient 136	GSM1608728	Male	32	Regional	Lymph node	1912	0	1912	0	LuM136
Melanoma tumor sample from patient 137	GSM1608729	Male	82	Primary	Cutaneous	354	1	420	0	LuM137
Melanoma tumor sample from patient 138	GSM1608730	Female	44	Local	Other	NA	NA	526	1	LuM138
Melanoma tumor sample from patient 139	GSM1608731	Female	71	Regional	Lymph node	NA	NA	212	0	LuM139
Melanoma tumor sample from patient 140	GSM1608732	Female	65	Regional	Lymph node	461	1	880	0	LuM140
Melanoma tumor sample from patient 141	GSM1608733	Male	31	General	Subcutaneous	NA	NA	375	1	LuM141
Melanoma tumor sample from patient 142	GSM1608734	Male	60	Regional	Lymph node	116	1	262	1	LuM142
Melanoma tumor sample from patient 143	GSM1608735	Male	70	Regional	Lymph node	56	1	56	1	LuM143
Melanoma tumor sample from patient 144	GSM1608736	Female	45	In-transit	Subcutaneous	NA	NA	356	1	LuM144
Melanoma tumor sample from patient 145	GSM1608737	Male	60	Regional	NA	476	1	476	1	LuM145
Melanoma tumor sample from patient 146	GSM1608738	Female	NA	Primary	Cutaneous	NA	NA	NA	NA	LuM146
Melanoma tumor sample from patient 147	GSM1608739	Male	89	Regional	Lymph node	NA	NA	638	1	LuM147
Melanoma tumor sample from patient 148	GSM1608740	Female	63	In-transit	Lymph node	NA	NA	435	1	LuM148
Melanoma tumor sample from patient 149	GSM1608741	Male	64	Primary	Cutaneous	43	0	43	0	LuM149
Melanoma tumor sample from patient 150	GSM1608742	Male	73	Regional	Lymph node	NA	NA	42	1	LuM150
Melanoma tumor sample from patient 151	GSM1608743	Male	71	In-transit	Subcutaneous	NA	NA	337	1	LuM151
Melanoma tumor sample from patient 152	GSM1608744	Male	68	Regional	Subcutaneous	NA	NA	392	1	LuM152
Melanoma tumor sample from patient 153	GSM1608745	Male	63	General	Lymph node	NA	NA	593	1	LuM153
Melanoma tumor sample from patient 154	GSM1608746	Female	48	Regional	Lymph node	110	1	957	1	LuM154
Melanoma tumor sample from patient 155	GSM1608747	Female	77	Regional	Lymph node	678	0	678	0	LuM155
Melanoma tumor sample from patient 156	GSM1608748	Female	87	Primary	Cutaneous	324	0	324	0	LuM156
Melanoma tumor sample from patient 157	GSM1608749	Female	55	General	Visceral	NA	NA	634	1	LuM157
Melanoma tumor sample from patient 158	GSM1608750	Female	29	Regional	Lymph node	647	0	647	0	LuM158
Melanoma tumor sample from patient 159	GSM1608751	Female	67	Regional	Lymph node	235	1	732	1	LuM159
Melanoma tumor sample from patient 160	GSM1608752	Female	91	Local	Cutaneous	252	0	252	0	LuM160
Melanoma tumor sample from patient 161	GSM1608753	Male	58	Regional	Lymph node	357	1	411	1	LuM161
Melanoma tumor sample from patient 162	GSM1608754	Male	72	Regional	Lymph node	155	1	336	1	LuM162
Melanoma tumor sample from patient 163	GSM1608755	Male	62	Regional	Lymph node	114	1	132	1	LuM163
Melanoma tumor sample from patient 164	GSM1608756	Female	70	Regional	Lymph node	861	0	861	0	LuM164
Melanoma tumor sample from patient 165	GSM1608757	Female	62	Regional	Lymph node	1779	0	1779	0	LuM165
Melanoma tumor sample from patient 166	GSM1608758	Male	70	Local	Subcutaneous	1897	1	1958	1	LuM166
Melanoma tumor sample from patient 167	GSM1608759	Male	70	Regional	Lymph node	NA	NA	93	1	LuM167
Melanoma tumor sample from patient 168	GSM1608760	Female	69	NA	NA	18	1	72	1	LuM168
Melanoma tumor sample from patient 169	GSM1608761	Female	47	Regional	Lymph node	177	1	461	1	LuM169
Melanoma tumor sample from patient 170	GSM1608762	Male	69	General	Visceral	NA	NA	456	0	LuM170
Melanoma tumor sample from patient 171	GSM1608763	Male	41	Regional	Lymph node	811	1	2175	0	LuM171
Melanoma tumor sample from patient 172	GSM1608764	Male	55	Regional	Lymph node	2800	0	2800	0	LuM172
Melanoma tumor sample from patient 173	GSM1608765	Male	52	Regional	Lymph node	NA	NA	66	1	LuM173
Melanoma tumor sample from patient 174	GSM1608766	Female	67	General	Cutaneous	NA	NA	307	0	LuM174
Melanoma tumor sample from patient 175	GSM1608767	Female	68	Regional	Lymph node	NA	NA	44	1	LuM175
Melanoma tumor sample from patient 176	GSM1608768	Female	74	Regional	Lymph node	1035	0	1035	0	LuM176
Melanoma tumor sample from patient 177	GSM1608769	Female	58	Regional	Lymph node	194	0	194	0	LuM177
Melanoma tumor sample from patient 178	GSM1608770	Female	57	Regional	Lymph node	3363	0	3363	0	LuM178
Melanoma tumor sample from patient 179	GSM1608771	Male	72	Regional	Lymph node	15	1	163	1	LuM179
Melanoma tumor sample from patient 180	GSM1608772	Male	61	Regional	Lymph node	222	1	523	0	LuM180
Melanoma tumor sample from patient 181	GSM1608773	Male	53	Local	Subcutaneous	511	0	511	0	LuM181
Melanoma tumor sample from patient 182	GSM1608774	Male	73	Regional	Lymph node	NA	NA	411	1	LuM182
Melanoma tumor sample from patient 183	GSM1608775	Male	55	Regional	Lymph node	NA	NA	85	1	LuM183
Melanoma tumor sample from patient 184	GSM1608776	NA	NA	NA	NA	NA	NA	NA	NA	LuM184
Melanoma tumor sample from patient 185	GSM1608777	Female	66	Regional	Lymph node	394	1	682	1	LuM185
Melanoma tumor sample from patient 186	GSM1608778	Male	64	Regional	Lymph node	344	1	629	1	LuM186
Melanoma tumor sample from patient 187	GSM1608779	Male	65	Regional	Lymph node	NA	NA	165	1	LuM187
Melanoma tumor sample from patient 188	GSM1608780	Female	52	General	NA	NA	NA	189	1	LuM188
Melanoma tumor sample from patient 189	GSM1608781	Male	40	Regional	Lymph node	NA	NA	66	0	LuM189
Melanoma tumor sample from patient 190	GSM1608782	Female	30	Regional	Lymph node	1479	0	1479	0	LuM190
Melanoma tumor sample from patient 191	GSM1608783	Female	34	General	Subcutaneous	NA	NA	64	1	LuM191
Melanoma tumor sample from patient 192	GSM1608784	Female	54	Regional	Lymph node	174	0	174	0	LuM192
Melanoma tumor sample from patient 193	GSM1608785	Male	66	Regional	Lymph node	498	1	1182	1	LuM193
Melanoma tumor sample from patient 194	GSM1608786	Female	79	Regional	Lymph node	1208	1	1253	1	LuM194
Melanoma tumor sample from patient 195	GSM1608787	Female	82	Primary	Cutaneous	685	0	685	0	LuM195
Melanoma tumor sample from patient 196	GSM1608788	Female	48	General	Visceral	NA	NA	491	1	LuM196
Melanoma tumor sample from patient 197	GSM1608789	Male	51	Regional	Lymph node	594	1	736	1	LuM197
Melanoma tumor sample from patient 198	GSM1608790	Male	77	Regional	Lymph node	532	1	1097	1	LuM198
Melanoma tumor sample from patient 199	GSM1608791	Male	72	Regional	Lymph node	NA	NA	789	0	LuM199
Melanoma tumor sample from patient 200	GSM1608792	Male	75	Regional	Lymph node	336	1	519	0	LuM200
Melanoma tumor sample from patient 201	GSM1608793	Male	71	Regional	Lymph node	1784	0	1784	0	LuM201
Melanoma tumor sample from patient 202	GSM1608794	Female	64	Regional	Lymph node	147	1	566	0	LuM202
Melanoma tumor sample from patient 203	GSM1608795	Female	73	Regional	Lymph node	1379	0	1379	0	LuM203
Melanoma tumor sample from patient 204	GSM1608796	Male	85	General	Subcutaneous	NA	NA	851	0	LuM204
Melanoma tumor sample from patient 205	GSM1608797	Female	NA	NA	NA	NA	NA	NA	NA	LuM205
Melanoma tumor sample from patient 206	GSM1608798	Male	36	In-transit	Subcutaneous	207	1	308	0	LuM206
Melanoma tumor sample from patient 207	GSM1608799	Female	66	Regional	Lymph node	2890	0	2890	0	LuM207
Melanoma tumor sample from patient 208	GSM1608800	Male	37	Regional	Cutaneous	NA	NA	638	1	LuM208
Melanoma tumor sample from patient 209	GSM1608801	Male	67	In-transit	Lymph node	135	1	295	1	LuM209
Melanoma tumor sample from patient 210	GSM1608802	Female	38	Regional	Lymph node	NA	NA	154	1	LuM210
Melanoma tumor sample from patient 211	GSM1608803	Female	40	Regional	Lymph node	66	1	194	1	LuM211
Melanoma tumor sample from patient 212	GSM1608804	Female	42	Regional	NA	NA	NA	145	1	LuM212
Melanoma tumor sample from patient 213	GSM1608805	Female	72	Regional	Lymph node	140	1	1194	0	LuM213
Melanoma tumor sample from patient 214	GSM1608806	Male	53	Regional	Lymph node	1491	0	1491	0	LuM214

## Sheet: GSE91060
!Sample_title	!Sample_geo_accession	!Sample_source_name_ch1	!Sample_organism_ch1	visit (pre or on treatment)	response	!Sample_characteristics_ch1	ID_REF
Pt1_Pre_AD101148-6	GSM2420259	tumor	Homo sapiens	Pre	PD	tissue: melanoma	GSM2420259
Pt1_On_AD174047-6	GSM2420260	tumor	Homo sapiens	On	PD	tissue: melanoma	GSM2420260
Pt2_Pre_AD101150-6	GSM2420261	tumor	Homo sapiens	Pre	SD	tissue: melanoma	GSM2420261
Pt2_On_AD174046-6	GSM2420262	tumor	Homo sapiens	On	SD	tissue: melanoma	GSM2420262
Pt23_On_AD486568-8	GSM2420263	tumor	Homo sapiens	On	UNK	tissue: melanoma	GSM2420263
Pt23_Pre_AD313075-5	GSM2420264	tumor	Homo sapiens	Pre	UNK	tissue: melanoma	GSM2420264
Pt39_Pre_AD485899-5	GSM2420265	tumor	Homo sapiens	Pre	PD	tissue: melanoma	GSM2420265
Pt58_On_AE045812-10	GSM2420266	tumor	Homo sapiens	On	SD	tissue: melanoma	GSM2420266
Pt59_Pre_AD823915-5	GSM2420267	tumor	Homo sapiens	Pre	SD	tissue: melanoma	GSM2420267
Pt82_Pre_AD823914-8	GSM2420268	tumor	Homo sapiens	Pre	SD	tissue: melanoma	GSM2420268
Pt82_On_AD125218-6	GSM2420269	tumor	Homo sapiens	On	SD	tissue: melanoma	GSM2420269
Pt49_Pre_AD667851-6	GSM2420270	tumor	Homo sapiens	Pre	PRCR	tissue: melanoma	GSM2420270
Pt49_On_AD681976-5	GSM2420271	tumor	Homo sapiens	On	PRCR	tissue: melanoma	GSM2420271
Pt66_Pre_AD667850-6	GSM2420272	tumor	Homo sapiens	Pre	PD	tissue: melanoma	GSM2420272
Pt76_Pre_AD667852-6	GSM2420273	tumor	Homo sapiens	Pre	UNK	tissue: melanoma	GSM2420273
Pt81_On_AD681973-5	GSM2420274	tumor	Homo sapiens	On	PD	tissue: melanoma	GSM2420274
Pt85_Pre_AD486329-5	GSM2420275	tumor	Homo sapiens	Pre	PD	tissue: melanoma	GSM2420275
Pt85_On_AE070989-10	GSM2420276	tumor	Homo sapiens	On	PD	tissue: melanoma	GSM2420276
Pt89_Pre_AE070951-5	GSM2420277	tumor	Homo sapiens	Pre	SD	tissue: melanoma	GSM2420277
Pt89_On_AE070987-5	GSM2420278	tumor	Homo sapiens	On	SD	tissue: melanoma	GSM2420278
Pt93_On_AE070988-5	GSM2420279	tumor	Homo sapiens	On	PD	tissue: melanoma	GSM2420279
Pt101_Pre_AD486328-5	GSM2420280	tumor	Homo sapiens	Pre	PRCR	tissue: melanoma	GSM2420280
Pt101_On_AD681975-5	GSM2420281	tumor	Homo sapiens	On	PRCR	tissue: melanoma	GSM2420281
Pt47_Pre_AD506073-6	GSM2420282	tumor	Homo sapiens	Pre	PD	tissue: melanoma	GSM2420282
Pt47_On_AD530367-6	GSM2420283	tumor	Homo sapiens	On	PD	tissue: melanoma	GSM2420283
Pt52_On_AD530365-6	GSM2420284	tumor	Homo sapiens	On	PD	tissue: melanoma	GSM2420284
Pt52_Pre_AD506075-6	GSM2420285	tumor	Homo sapiens	Pre	PD	tissue: melanoma	GSM2420285
Pt67_Pre_AD506074-6	GSM2420286	tumor	Homo sapiens	Pre	SD	tissue: melanoma	GSM2420286
Pt67_On_AD530366-6	GSM2420287	tumor	Homo sapiens	On	SD	tissue: melanoma	GSM2420287
Pt94_On_AE373242-6	GSM2420288	tumor	Homo sapiens	On	PRCR	tissue: melanoma	GSM2420288
Pt94_Pre_AD732850-6	GSM2420289	tumor	Homo sapiens	Pre	PRCR	tissue: melanoma	GSM2420289
Pt105_On_AE373241-6	GSM2420290	tumor	Homo sapiens	On	PRCR	tissue: melanoma	GSM2420290
Pt108_On_AE373243-6	GSM2420291	tumor	Homo sapiens	On	SD	tissue: melanoma	GSM2420291
Pt77_Pre_AD733591-7	GSM2420292	tumor	Homo sapiens	Pre	SD	tissue: melanoma	GSM2420292
Pt77_On_AD733629-8	GSM2420293	tumor	Homo sapiens	On	SD	tissue: melanoma	GSM2420293
Pt79_On_AD733628-6	GSM2420294	tumor	Homo sapiens	On	SD	tissue: melanoma	GSM2420294
Pt79_Pre_AD733587-5	GSM2420295	tumor	Homo sapiens	Pre	SD	tissue: melanoma	GSM2420295
Pt84_Pre_AD486532-5	GSM2420296	tumor	Homo sapiens	Pre	PD	tissue: melanoma	GSM2420296
Pt84_On_AD495199-6	GSM2420297	tumor	Homo sapiens	On	PD	tissue: melanoma	GSM2420297
Pt87_On_AD495198-6	GSM2420298	tumor	Homo sapiens	On	SD	tissue: melanoma	GSM2420298
Pt98_Pre_AD733586-8	GSM2420299	tumor	Homo sapiens	Pre	SD	tissue: melanoma	GSM2420299
Pt98_On_AE086717-6	GSM2420300	tumor	Homo sapiens	On	SD	tissue: melanoma	GSM2420300
Pt62_On_AD635728-5	GSM2420301	tumor	Homo sapiens	On	PD	tissue: melanoma	GSM2420301
Pt62_Pre_AD608303-5	GSM2420302	tumor	Homo sapiens	Pre	PD	tissue: melanoma	GSM2420302
Pt65_Pre_AD793919-6	GSM2420303	tumor	Homo sapiens	Pre	SD	tissue: melanoma	GSM2420303
Pt65_On_AD796996-5	GSM2420304	tumor	Homo sapiens	On	SD	tissue: melanoma	GSM2420304
Pt68_On_AD635729-6	GSM2420305	tumor	Homo sapiens	On	PRCR	tissue: melanoma	GSM2420305
Pt69_On_AD635730-6	GSM2420306	tumor	Homo sapiens	On	PRCR	tissue: melanoma	GSM2420306
Pt72_Pre_AD793922-5	GSM2420307	tumor	Homo sapiens	Pre	PRCR	tissue: melanoma	GSM2420307
Pt78_On_AE148748-6	GSM2420308	tumor	Homo sapiens	On	PD	tissue: melanoma	GSM2420308
Pt78_Pre_AD467018-5	GSM2420310	tumor	Homo sapiens	Pre	PD	tissue: melanoma	GSM2420310
Pt80_On_AD467874-5	GSM2420311	tumor	Homo sapiens	On	PD	tissue: melanoma	GSM2420311
Pt90_Pre_AD467873-6	GSM2420312	tumor	Homo sapiens	Pre	PD	tissue: melanoma	GSM2420312
Pt92_Pre_AE134060-5	GSM2420313	tumor	Homo sapiens	Pre	SD	tissue: melanoma	GSM2420313
Pt92_On_AE148750-5	GSM2420316	tumor	Homo sapiens	On	SD	tissue: melanoma	GSM2420316
Pt103_On_AE134059-6	GSM2420317	tumor	Homo sapiens	On	PD	tissue: melanoma	GSM2420317
Pt103_Pre_AE134058-2	GSM2420318	tumor	Homo sapiens	Pre	PD	tissue: melanoma	GSM2420318
Pt109_On_AE527955-6	GSM2420319	tumor	Homo sapiens	On	PD	tissue: melanoma	GSM2420319
Pt109_On_AE527955-5	GSM2420320	tumor	Homo sapiens	On	PD	tissue: melanoma	GSM2420320
Pt3_On_E9047638-6	GSM2420323	tumor	Homo sapiens	On	PRCR	tissue: melanoma	GSM2420323
Pt3_Pre_E9024733-3	GSM2420324	tumor	Homo sapiens	Pre	PRCR	tissue: melanoma	GSM2420324
Pt4_On_E9047643-7	GSM2420325	tumor	Homo sapiens	On	SD	tissue: melanoma	GSM2420325
Pt4_Pre_E9021023-6	GSM2420326	tumor	Homo sapiens	Pre	SD	tissue: melanoma	GSM2420326
Pt5_On_E9047635-6	GSM2420328	tumor	Homo sapiens	On	PD	tissue: melanoma	GSM2420328
Pt5_Pre_E9021022-6	GSM2420329	tumor	Homo sapiens	Pre	PD	tissue: melanoma	GSM2420329
Pt9_Pre_E9021024-6	GSM2420331	tumor	Homo sapiens	Pre	PD	tissue: melanoma	GSM2420331
Pt9_On_E9047644-7	GSM2420332	tumor	Homo sapiens	On	PD	tissue: melanoma	GSM2420332
Pt10_Pre_E9047565-6	GSM2420333	tumor	Homo sapiens	Pre	SD	tissue: melanoma	GSM2420333
Pt10_On_E9047632-6	GSM2420334	tumor	Homo sapiens	On	SD	tissue: melanoma	GSM2420334
Pt17_On_E9261162-5	GSM2420335	tumor	Homo sapiens	On	PD	tissue: melanoma	GSM2420335
Pt17_Pre_E9047563-6	GSM2420336	tumor	Homo sapiens	Pre	PD	tissue: melanoma	GSM2420336
Pt18_Pre_E9024732-6	GSM2420337	tumor	Homo sapiens	Pre	PRCR	tissue: melanoma	GSM2420337
Pt18_On_E9261163-5	GSM2420338	tumor	Homo sapiens	On	PRCR	tissue: melanoma	GSM2420338
Pt32_On_E9414883-5	GSM2420339	tumor	Homo sapiens	On	PD	tissue: melanoma	GSM2420339
Pt38_On_E9414881-5	GSM2420340	tumor	Homo sapiens	On	SD	tissue: melanoma	GSM2420340
Pt38_Pre_E9200719-6	GSM2420341	tumor	Homo sapiens	Pre	SD	tissue: melanoma	GSM2420341
Pt48_On_E9047631-6	GSM2420342	tumor	Homo sapiens	On	PRCR	tissue: melanoma	GSM2420342
Pt48_Pre_E9047561-7	GSM2420343	tumor	Homo sapiens	Pre	PRCR	tissue: melanoma	GSM2420343
Pt36_Pre_AD467095-6	GSM2420344	tumor	Homo sapiens	Pre	SD	tissue: melanoma	GSM2420344
Pt36_On_AD495182-6	GSM2420345	tumor	Homo sapiens	On	SD	tissue: melanoma	GSM2420345
Pt37_Pre_AD502452-5	GSM2420346	tumor	Homo sapiens	Pre	SD	tissue: melanoma	GSM2420346
Pt37_On_AD495183-5	GSM2420349	tumor	Homo sapiens	On	SD	tissue: melanoma	GSM2420349
Pt46_Pre_AD467096-6	GSM2420350	tumor	Homo sapiens	Pre	PD	tissue: melanoma	GSM2420350
Pt46_On_AD781834-6	GSM2420351	tumor	Homo sapiens	On	PD	tissue: melanoma	GSM2420351
Pt24_Pre_AD436687-5	GSM2420352	tumor	Homo sapiens	Pre	PD	tissue: melanoma	GSM2420352
Pt27_On_AD467934-5	GSM2420353	tumor	Homo sapiens	On	PD	tissue: melanoma	GSM2420353
Pt27_Pre_AD453873-5	GSM2420354	tumor	Homo sapiens	Pre	PD	tissue: melanoma	GSM2420354
Pt29_Pre_AD497504-5	GSM2420355	tumor	Homo sapiens	Pre	PD	tissue: melanoma	GSM2420355
Pt30_On_AD505620-6	GSM2420356	tumor	Homo sapiens	On	PRCR	tissue: melanoma	GSM2420356
Pt30_Pre_AD497503-5	GSM2420357	tumor	Homo sapiens	Pre	PRCR	tissue: melanoma	GSM2420357
Pt31_On_AD467932-6	GSM2420358	tumor	Homo sapiens	On	PD	tissue: melanoma	GSM2420358
Pt31_Pre_AD453872-5	GSM2420359	tumor	Homo sapiens	Pre	PD	tissue: melanoma	GSM2420359
Pt8_Pre_AD153354-6	GSM2420360	tumor	Homo sapiens	Pre	PD	tissue: melanoma	GSM2420360
Pt8_On_AD167380-7	GSM2420361	tumor	Homo sapiens	On	PD	tissue: melanoma	GSM2420361
Pt11_Pre_AD153352-6	GSM2420362	tumor	Homo sapiens	Pre	PD	tissue: melanoma	GSM2420362
Pt11_On_AD314068-6	GSM2420363	tumor	Homo sapiens	On	PD	tissue: melanoma	GSM2420363
Pt13_On_AD314067-6	GSM2420364	tumor	Homo sapiens	On	PD	tissue: melanoma	GSM2420364
Pt16_On_AD167378-6	GSM2420365	tumor	Homo sapiens	On	UNK	tissue: melanoma	GSM2420365
Pt26_Pre_AD467789-6	GSM2420366	tumor	Homo sapiens	Pre	SD	tissue: melanoma	GSM2420366
Pt26_On_AD467915-5	GSM2420367	tumor	Homo sapiens	On	SD	tissue: melanoma	GSM2420367
Pt28_Pre_AD297619-6	GSM2420368	tumor	Homo sapiens	Pre	PD	tissue: melanoma	GSM2420368
Pt28_On_AD167375-7	GSM2420369	tumor	Homo sapiens	On	PD	tissue: melanoma	GSM2420369
Pt44_Pre_AD467790-6	GSM2420370	tumor	Homo sapiens	Pre	PRCR	tissue: melanoma	GSM2420370
Pt44_On_AD167376-6	GSM2420371	tumor	Homo sapiens	On	PRCR	tissue: melanoma	GSM2420371
Pt106_Pre_AD502250-5	GSM2420372	tumor	Homo sapiens	Pre	PD	tissue: melanoma	GSM2420372
Pt106_On_AD513626-6	GSM2420373	tumor	Homo sapiens	On	PD	tissue: melanoma	GSM2420373
Pt34_On_AD485757-6	GSM2420374	tumor	Homo sapiens	On	PRCR	tissue: melanoma	GSM2420374
Pt34_Pre_AD466985-6	GSM2420375	tumor	Homo sapiens	Pre	PRCR	tissue: melanoma	GSM2420375
Pt35_On_AD485758-6	GSM2420376	tumor	Homo sapiens	On	PRCR	tissue: melanoma	GSM2420376

## Sheet: TCGA-SKCM
	submitter_id	ajcc_pathologic_stage	days_to_last_follow_up	ajcc_pathologic_t	ajcc_pathologic_n	ajcc_pathologic_m	race	gender	vital_status	age_at_index	days_to_death	time	event	age_group
TCGA-D3-A2JB-06A-11R-A18T-07	TCGA-D3-A2JB	Stage 0	NA	Tis	N0	M0	black or african american	female	Dead	70	5110	170.33	1	older
TCGA-EB-A4IS-01A-21R-A266-07	TCGA-EB-A4IS	Stage IIB	774	T3b	NX	M0	white	male	Alive	77	NA	25.8	0	older
TCGA-DA-A1HV-06A-21R-A18S-07	TCGA-DA-A1HV	Stage IIIB	2329	T0	N2b	M0	white	female	Alive	75	NA	77.63	0	older
TCGA-WE-A8K5-06A-11R-A37K-07	TCGA-WE-A8K5	Stage IV	1654	T2a	N3	M1c	white	male	Dead	65	1860	62	1	older
TCGA-EB-A3HV-01A-11R-A21D-07	TCGA-EB-A3HV	Stage IIC	39	T4b	N0	M0	white	male	Alive	37	NA	1.3	0	younger
TCGA-EB-A4XL-01A-11R-A27Q-07	TCGA-EB-A4XL	Stage IIC	777	T4b	NX	M0	white	female	Alive	56	NA	25.9	0	younger
TCGA-WE-AAA3-06A-11R-A38C-07	TCGA-WE-AAA3	Stage IIIC	651	T4b	N2b	M0	white	female	Alive	84	NA	21.7	0	older
TCGA-BF-A3DJ-01A-11R-A20F-07	TCGA-BF-A3DJ	Stage IIIB	464	T4b	N1	M0	white	female	Alive	36	NA	15.47	0	younger
TCGA-EB-A41B-01A-11R-A24X-07	TCGA-EB-A41B	Stage IIC	291	T4b	N0	M0	white	female	Alive	76	NA	9.7	0	older
TCGA-EE-A2GT-06A-12R-A18S-07	TCGA-EE-A2GT	Stage IIA	1365	T3a	N0	M0	white	male	Alive	77	NA	45.5	0	older
TCGA-WE-A8ZM-06A-11R-A37K-07	TCGA-WE-A8ZM	Stage IIIB	3082	TX	N1b	M0	white	male	Alive	70	NA	102.73	0	older
TCGA-W3-AA1R-06A-11R-A39D-07	TCGA-W3-AA1R	Stage II	NA	T3	N0	M0	white	male	Dead	71	3379	112.63	1	older
TCGA-EE-A2MG-06A-11R-A18T-07	TCGA-EE-A2MG	Stage I	NA	T2	N0	M0	white	male	Dead	23	3139	104.63	1	younger
TCGA-FS-A1ZZ-06A-11R-A18S-07	TCGA-FS-A1ZZ	Stage IIB	NA	T3b	N0	M0	white	female	Dead	54	822	27.4	1	younger
TCGA-D3-A5GL-06A-11R-A27Q-07	TCGA-D3-A5GL	Stage IB	3826	T2a	N0	M0	white	male	Alive	74	NA	127.53	0	older
TCGA-WE-A8ZX-06A-11R-A37K-07	TCGA-WE-A8ZX	Stage IIIB	1089	TX	N1b	M0	white	male	Alive	45	NA	36.3	0	younger
TCGA-EE-A2GN-06A-11R-A18S-07	TCGA-EE-A2GN	Stage IIA	2767	T2b	N0	M0	white	male	Dead	67	3106	103.53	1	older
TCGA-EE-A2GM-06B-11R-A18S-07	TCGA-EE-A2GM	Stage IIC	2296	T4b	N0	M0	white	female	Alive	70	NA	76.53	0	older
TCGA-EB-A85I-01A-11R-A352-07	TCGA-EB-A85I	Stage IIC	362	T4b	N0	M0	white	male	Alive	66	NA	12.07	0	older
TCGA-DA-A95V-06A-11R-A37K-07	TCGA-DA-A95V	Stage IIC	2193	T4b	N0	NA	white	female	Alive	83	NA	73.1	0	older
TCGA-GN-A4U9-06A-11R-A32P-07	TCGA-GN-A4U9	Stage IIIC	384	T2b	N3	M0	white	male	Dead	71	673	22.43	1	older
TCGA-ER-A198-06A-11R-A18T-07	TCGA-ER-A198	NA	NA	NA	NX	M0	white	male	Dead	45	1544	51.47	1	younger
TCGA-RP-A6K9-06A-41R-A352-07	TCGA-RP-A6K9	NA	NA	NA	NA	NA	white	female	Alive	0	NA	NA	0	younger
TCGA-EB-A42Z-01A-12R-A24X-07	TCGA-EB-A42Z	Stage IIIC	441	T4b	N1b	M0	asian	male	Alive	49	NA	14.7	0	younger
TCGA-EE-A3J8-06A-11R-A20F-07	TCGA-EE-A3J8	Stage IIIA	NA	T4a	N1a	M0	white	male	Dead	59	1044	34.8	1	older
TCGA-EB-A431-01A-11R-A266-07	TCGA-EB-A431	Stage IIC	568	T4b	N0	M0	white	male	Alive	34	NA	18.93	0	younger
TCGA-D9-A4Z3-01A-11R-A266-07	TCGA-D9-A4Z3	Stage IIIC	505	T4b	N1b	M0	white	female	Alive	73	NA	16.83	0	older
TCGA-EE-A3J5-06A-11R-A20F-07	TCGA-EE-A3J5	Stage III	NA	T4a	N1	M0	white	male	Dead	71	1124	37.47	1	older
TCGA-ER-A2NG-06A-11R-A18T-07	TCGA-ER-A2NG	Stage IIIC	951	T3b	N3	M0	white	female	Dead	43	1490	49.67	1	younger
TCGA-WE-AAA4-06A-12R-A38C-07	TCGA-WE-AAA4	Stage IIIC	760	TX	N3	M0	white	female	Alive	56	NA	25.33	0	younger
TCGA-FS-A4F4-06A-12R-A266-07	TCGA-FS-A4F4	Stage II	NA	T3a	N0	M0	white	male	Dead	64	2028	67.6	1	older
TCGA-D3-A3C6-06A-12R-A18U-07	TCGA-D3-A3C6	Stage IB	NA	T2a	N0	M0	white	female	Dead	54	1766	58.87	1	younger
TCGA-EE-A29M-06A-11R-A18T-07	TCGA-EE-A29M	Stage IB	1729	T2a	N0	M0	white	female	Alive	33	NA	57.63	0	younger
TCGA-D3-A51N-06A-11R-A266-07	TCGA-D3-A51N	Stage IV	688	T0	N3	M1c	white	female	Alive	56	NA	22.93	0	younger
TCGA-DA-A1HY-06A-11R-A18T-07	TCGA-DA-A1HY	Stage III	4407	T2b	N1	M0	white	male	Alive	42	NA	146.9	0	younger
TCGA-FS-A1ZY-06A-11R-A18S-07	TCGA-FS-A1ZY	Stage IIB	NA	T3b	N0	M0	white	male	Dead	71	824	27.47	1	older
TCGA-ER-A19N-06A-11R-A18S-07	TCGA-ER-A19N	NA	NA	NA	NA	NA	white	male	Dead	47	1341	44.7	1	younger
TCGA-FS-A1Z4-06A-11R-A18T-07	TCGA-FS-A1Z4	Stage I	NA	T1	N0	M0	white	male	Dead	62	854	28.47	1	older
TCGA-EB-A4P0-01A-41R-A266-07	TCGA-EB-A4P0	Stage IIC	-2	T4b	N0	M0	white	male	Dead	82	326	10.87	1	older
TCGA-WE-A8JZ-06A-11R-A37K-07	TCGA-WE-A8JZ	Stage IIIB	731	T4b	N1a	M0	not reported	male	Alive	70	NA	24.37	0	older
TCGA-DA-A3F8-06A-11R-A20F-07	TCGA-DA-A3F8	Stage IIIB	1319	T2a	N2b	M0	white	male	Alive	39	NA	43.97	0	younger
TCGA-BF-AAP7-01A-11R-A40A-07	TCGA-BF-AAP7	Stage IIC	318	T4b	N0	M0	white	female	Alive	76	NA	10.6	0	older
TCGA-DA-A1I2-06A-21R-A18U-07	TCGA-DA-A1I2	Stage III	5088	T4b	N2b	M0	white	male	Dead	45	5370	179	1	younger
TCGA-EE-A17X-06A-11R-A18S-07	TCGA-EE-A17X	Stage IA	NA	T1a	N0	M0	white	male	Dead	54	907	30.23	1	younger
TCGA-D3-A1Q8-06A-11R-A18T-07	TCGA-D3-A1Q8	Stage IV	NA	T0	N3	M1b	white	male	Dead	33	854	28.47	1	younger
TCGA-FS-A1ZF-06A-12R-A18S-07	TCGA-FS-A1ZF	Stage IIC	NA	T4b	N0	M0	white	female	Dead	78	470	15.67	1	older
TCGA-D3-A5GO-06A-12R-A27Q-07	TCGA-D3-A5GO	Stage II	4195	T4	N0	M0	white	male	Alive	61	NA	139.83	0	older
TCGA-FS-A1Z7-06A-11R-A18T-07	TCGA-FS-A1Z7	Stage IIIC	NA	T4b	N1b	M0	white	male	Dead	19	237	7.9	1	younger
TCGA-GF-A6C8-06A-12R-A311-07	TCGA-GF-A6C8	Stage IIB	62	T3b	NX	M0	white	female	Alive	62	NA	2.07	0	older
TCGA-BF-A1PV-01A-11R-A18U-07	TCGA-BF-A1PV	Stage IIC	14	T4b	N0	M0	white	female	Alive	74	NA	0.47	0	older
TCGA-EE-A2A1-06A-11R-A18T-07	TCGA-EE-A2A1	Stage IB	3527	T2a	N0	M0	white	male	Alive	46	NA	117.57	0	younger
TCGA-GN-A264-06A-11R-A18U-07	TCGA-GN-A264	NA	NA	NA	NA	NA	white	male	Dead	60	3587	119.57	1	older
TCGA-W3-AA1O-06A-11R-A38C-07	TCGA-W3-AA1O	Stage III	NA	TX	N2	M0	white	male	Dead	85	122	4.07	1	older
TCGA-EB-A5FP-01A-11R-A27Q-07	TCGA-EB-A5FP	Stage IV	6	T4b	NX	M1b	white	female	Dead	65	454	15.13	1	older
TCGA-FS-A1ZW-06A-12R-A18T-07	TCGA-FS-A1ZW	Stage IIIB	1505	T2b	N1a	M0	white	male	Alive	65	NA	50.17	0	older
TCGA-EE-A20C-06A-11R-A18S-07	TCGA-EE-A20C	Stage 0	NA	Tis	N0	M0	white	male	Dead	59	4601	153.37	1	older
TCGA-EE-A29B-06A-11R-A18U-07	TCGA-EE-A29B	Stage IIB	2452	T3b	N0	M0	white	male	Dead	67	2588	86.27	1	older
TCGA-D3-A5GS-06A-11R-A27Q-07	TCGA-D3-A5GS	Stage IV	553	T1b	N1b	M1c	white	male	Alive	58	NA	18.43	0	younger
TCGA-D3-A2J7-06A-11R-A18T-07	TCGA-D3-A2J7	Stage IIIC	NA	T3b	N1b	M0	white	male	Dead	67	3136	104.53	1	older
TCGA-BF-A5EQ-01A-21R-A27Q-07	TCGA-BF-A5EQ	Stage IIC	323	T4b	N0	M0	white	male	Alive	63	NA	10.77	0	older
TCGA-DA-A95Z-06A-11R-A37K-07	TCGA-DA-A95Z	Stage IV	396	TX	N0	M1a	white	male	Alive	87	NA	13.2	0	older
TCGA-GN-A4U3-06A-11R-A32P-07	TCGA-GN-A4U3	Stage III	3708	T3a	N1a	M0	white	male	Alive	30	NA	123.6	0	younger
TCGA-W3-AA21-06A-11R-A38C-07	TCGA-W3-AA21	Stage I	NA	T2	N0	M0	white	male	Dead	26	3195	106.5	1	younger
TCGA-D3-A51E-06A-11R-A266-07	TCGA-D3-A51E	Not Reported	5318	T2	N0	M0	white	female	Alive	39	NA	177.27	0	younger
TCGA-DA-A1I4-06A-11R-A18U-07	TCGA-DA-A1I4	Stage IIIC	823	T3b	N2b	M0	white	male	Dead	51	1093	36.43	1	younger
TCGA-EB-A44P-01A-11R-A266-07	TCGA-EB-A44P	Stage IIC	741	T4b	N0	M0	white	female	Alive	58	NA	24.7	0	younger
TCGA-HR-A2OH-06A-11R-A18U-07	TCGA-HR-A2OH	Stage IIIB	NA	T3b	N2a	M0	not reported	female	Dead	46	2004	66.8	1	younger
TCGA-XV-AAZY-01A-12R-A40A-07	TCGA-XV-AAZY	Stage IIIC	405	T4	N3	M0	white	female	Alive	76	NA	13.5	0	older
TCGA-D3-A51H-06A-12R-A266-07	TCGA-D3-A51H	Stage IIIC	1714	T1b	N3	M0	white	male	Alive	60	NA	57.13	0	older
TCGA-EB-A6QY-01A-12R-A32P-07	TCGA-EB-A6QY	Stage IIC	382	T4b	N0	M0	white	male	Alive	71	NA	12.73	0	older
TCGA-EE-A20H-06A-11R-A18S-07	TCGA-EE-A20H	Stage I	NA	T2	N0	M0	white	male	Dead	56	5118	170.6	1	younger
TCGA-D3-A2JH-06A-11R-A18T-07	TCGA-D3-A2JH	Stage IB	1280	T1b	N0	M0	white	male	Alive	68	NA	42.67	0	older
TCGA-D9-A6E9-06A-12R-A311-07	TCGA-D9-A6E9	Stage IIIA	301	T3a	N1	M0	white	female	Alive	75	NA	10.03	0	older
TCGA-ER-A19O-06A-11R-A18S-07	TCGA-ER-A19O	Stage IIIB	NA	T3b	N1b	M0	white	male	Dead	56	NA	NA	1	younger
TCGA-BF-A3DN-01A-11R-A20F-07	TCGA-BF-A3DN	Stage IIIC	717	T3b	N3	M0	white	female	Alive	81	NA	23.9	0	older
TCGA-DA-A95X-06A-11R-A37K-07	TCGA-DA-A95X	Stage IB	2249	T2a	N0	M0	white	male	Alive	62	NA	74.97	0	older
TCGA-D3-A3CB-06A-11R-A18S-07	TCGA-D3-A3CB	Not Reported	5065	T2	N0	M0	white	male	Alive	39	NA	168.83	0	younger
TCGA-EE-A29C-06A-21R-A18S-07	TCGA-EE-A29C	Stage IB	1455	T2a	N0	M0	white	male	Dead	20	2402	80.07	1	younger
TCGA-D9-A6EC-06A-11R-A311-07	TCGA-D9-A6EC	Stage IIIA	2359	T3a	N1	M0	white	male	Alive	56	NA	78.63	0	younger
TCGA-EB-A5UL-06A-11R-A311-07	TCGA-EB-A5UL	Stage III	891	TX	N1	M0	white	male	Alive	71	NA	29.7	0	older
TCGA-EE-A2GS-06A-12R-A18S-07	TCGA-EE-A2GS	Stage IB	1691	T2a	N0	M0	white	female	Dead	28	2470	82.33	1	younger
TCGA-BF-A1PU-01A-11R-A18S-07	TCGA-BF-A1PU	Stage IIC	387	T4b	N0	M0	white	female	Alive	46	NA	12.9	0	younger
TCGA-W3-A828-06A-11R-A352-07	TCGA-W3-A828	Stage II	NA	T3	N0	M0	white	male	Dead	66	3683	122.77	1	older
TCGA-BF-A3DL-01A-11R-A20F-07	TCGA-BF-A3DL	Stage IIIB	769	T3b	N2	M0	white	female	Alive	84	NA	25.63	0	older
TCGA-EE-A3JE-06A-11R-A20F-07	TCGA-EE-A3JE	Stage IIIB	1562	T3b	N1a	M0	white	male	Alive	75	NA	52.07	0	older
TCGA-FS-A1ZT-06A-11R-A18U-07	TCGA-FS-A1ZT	Stage III	1617	T2	N1b	M0	white	male	Alive	55	NA	53.9	0	younger
TCGA-ER-A2NH-06A-11R-A18S-07	TCGA-ER-A2NH	Stage IIIC	1264	T3a	N3	M0	white	male	Alive	49	NA	42.13	0	younger
TCGA-D3-A2JF-06A-11R-A18S-07	TCGA-D3-A2JF	Stage IA	1888	T1a	N0	M0	white	male	Alive	74	NA	62.93	0	older
TCGA-GN-A8LK-06A-11R-A37K-07	TCGA-GN-A8LK	Stage IB	NA	T1b	NX	NA	white	male	Dead	70	1524	50.8	1	older
TCGA-GN-A4U5-01A-11R-A32P-07	TCGA-GN-A4U5	Stage IB	1156	T2a	NX	M0	white	female	Alive	61	NA	38.53	0	older
TCGA-D3-A5GN-06A-11R-A27Q-07	TCGA-D3-A5GN	Stage I	4129	T1	N0	M0	white	female	Alive	15	NA	137.63	0	younger
TCGA-EE-A2MJ-06A-11R-A18S-07	TCGA-EE-A2MJ	Stage III	NA	T4b	N0	M0	white	male	Dead	60	2927	97.57	1	older
TCGA-RP-A690-06A-11R-A311-07	TCGA-RP-A690	NA	6	NA	NA	NA	white	female	Alive	66	NA	0.2	0	older
TCGA-ER-A19W-06A-41R-A239-07	TCGA-ER-A19W	NA	NA	NA	NA	NA	white	female	Dead	48	4507	150.23	1	younger
TCGA-FS-A1ZS-06A-12R-A18T-07	TCGA-FS-A1ZS	Stage I	4526	T2	N0	M0	white	male	Alive	54	NA	150.87	0	younger
TCGA-DA-A1I7-06A-22R-A18S-07	TCGA-DA-A1I7	Stage IIIB	2703	T0	N2b	M0	white	male	Alive	62	NA	90.1	0	older
TCGA-BF-A3DM-01A-11R-A20F-07	TCGA-BF-A3DM	Stage IIA	601	T2b	N0	M0	white	male	Alive	63	NA	20.03	0	older
TCGA-EB-A6R0-01A-12R-A32P-07	TCGA-EB-A6R0	Stage IIC	467	T4b	N0	M0	white	female	Dead	58	608	20.27	1	younger
TCGA-QB-A6FS-06A-11R-A311-07	TCGA-QB-A6FS	Stage IIIC	220	T0	N3	M0	white	male	Alive	49	NA	7.33	0	younger
TCGA-EB-A3Y7-01A-11R-A239-07	TCGA-EB-A3Y7	Stage IIIB	0	T3a	N2c	M0	white	female	Dead	86	326	10.87	1	older
TCGA-WE-A8K6-06A-11R-A37K-07	TCGA-WE-A8K6	Stage IIIB	546	TX	N1b	M0	white	male	Alive	79	NA	18.2	0	older
TCGA-EE-A3JD-06A-11R-A20F-07	TCGA-EE-A3JD	Stage III	NA	TX	N2b	M0	white	male	Dead	70	832	27.73	1	older
TCGA-D3-A2J9-06A-11R-A18T-07	TCGA-D3-A2J9	Stage IIIC	NA	T4b	N3	M0	white	male	Dead	75	723	24.1	1	older
TCGA-EE-A29L-06A-12R-A18S-07	TCGA-EE-A29L	Stage IIIC	NA	T4b	N3	M0	white	male	Dead	78	79	2.63	1	older
TCGA-FR-A7U8-06A-21R-A352-07	TCGA-FR-A7U8	Stage IIIC	847	TX	N3	M0	white	male	Alive	50	NA	28.23	0	younger
TCGA-GN-A262-06A-11R-A18T-07	TCGA-GN-A262	NA	4255	NA	NA	NA	white	female	Alive	47	NA	141.83	0	younger
TCGA-DA-A1I1-06A-12R-A18U-07	TCGA-DA-A1I1	Stage III	6768	T0	N2a	M0	white	male	Alive	55	NA	225.6	0	younger
TCGA-EE-A29H-06A-12R-A18S-07	TCGA-EE-A29H	Stage IA	1966	T1a	N0	M0	white	female	Alive	59	NA	65.53	0	older
TCGA-ER-A1A1-06A-11R-A18U-07	TCGA-ER-A1A1	Stage IIIC	3196	TX	N3	M0	white	male	Alive	58	NA	106.53	0	younger
TCGA-D3-A51G-06A-11R-A266-07	TCGA-D3-A51G	Stage 0	NA	Tis	N0	M0	white	male	Alive	0	NA	NA	0	younger
TCGA-ER-A19Q-06A-11R-A18U-07	TCGA-ER-A19Q	NA	NA	NA	N0	M0	white	female	Dead	37	1548	51.6	1	younger
TCGA-ER-A195-06A-11R-A18U-07	TCGA-ER-A195	NA	NA	TX	N0	M0	white	male	Dead	46	1078	35.93	1	younger
TCGA-EE-A2M5-06A-12R-A18S-07	TCGA-EE-A2M5	Stage I	NA	T2	N0	M0	white	male	Dead	49	659	21.97	1	younger
TCGA-D3-A2JL-06A-11R-A18S-07	TCGA-D3-A2JL	Not Reported	5219	TX	N0	M0	white	female	Alive	43	NA	173.97	0	younger
TCGA-FS-A1ZR-06A-21R-A18U-07	TCGA-FS-A1ZR	Stage II	NA	T2	N0	M0	white	male	Dead	36	347	11.57	1	younger
TCGA-HR-A5NC-01A-11R-A27Q-07	TCGA-HR-A5NC	NA	0	T4	NX	M0	not reported	female	Alive	90	NA	0	0	older
TCGA-FS-A1ZU-06A-12R-A18T-07	TCGA-FS-A1ZU	Stage IIC	NA	T4b	N0	M0	white	female	Dead	70	808	26.93	1	older
TCGA-YD-A89C-06A-11R-A37K-07	TCGA-YD-A89C	Stage IA	210	T1a	NX	M0	white	female	Alive	43	NA	7	0	younger
TCGA-FS-A4F8-06A-11R-A266-07	TCGA-FS-A4F8	Stage I	NA	T1	N0	M0	white	male	Dead	52	5318	177.27	1	younger
TCGA-D9-A4Z5-01A-11R-A266-07	TCGA-D9-A4Z5	Stage IIB	218	T4a	N0	M0	white	male	Alive	68	NA	7.27	0	older
TCGA-BF-A5ES-01A-11R-A27Q-07	TCGA-BF-A5ES	Stage IIC	490	T4b	N0	M0	white	female	Alive	76	NA	16.33	0	older
TCGA-EB-A430-01A-11R-A24X-07	TCGA-EB-A430	Stage IIC	-2	T4b	N0	M0	white	male	Alive	83	NA	-0.07	0	older
TCGA-D3-A1Q9-06A-11R-A18T-07	TCGA-D3-A1Q9	Stage IIIB	NA	T4b	N2a	M0	white	male	Dead	72	961	32.03	1	older
TCGA-ER-A19K-01A-21R-A18T-07	TCGA-ER-A19K	Stage IIC	NA	T4b	N0	M0	white	female	Dead	79	469	15.63	1	older
TCGA-FW-A3I3-06A-11R-A21D-07	TCGA-FW-A3I3	Stage IV	531	NA	N0	M1	white	female	Alive	59	NA	17.7	0	older
TCGA-D3-A51J-06A-11R-A266-07	TCGA-D3-A51J	Stage III	4414	T0	N1b	M0	white	male	Alive	19	NA	147.13	0	younger
TCGA-GN-A8LL-06A-21R-A37K-07	TCGA-GN-A8LL	Stage IIC	NA	T4b	NX	M0	white	female	Dead	68	650	21.67	1	older
TCGA-EB-A550-01A-61R-A27Q-07	TCGA-EB-A550	Stage IIC	6	T4b	NX	M0	white	female	Dead	75	264	8.8	1	older
TCGA-D3-A3MR-06A-11R-A21D-07	TCGA-D3-A3MR	Stage III	3151	T0	N1b	M0	white	male	Alive	42	NA	105.03	0	younger
TCGA-EB-A3XF-01A-31R-A239-07	TCGA-EB-A3XF	Stage IIC	278	T4b	N0	M0	white	male	Alive	57	NA	9.27	0	younger
TCGA-DA-A1I5-06A-11R-A18T-07	TCGA-DA-A1I5	Stage IV	4107	T1a	N0	M1c	white	female	Alive	27	NA	136.9	0	younger
TCGA-YD-A9TA-06A-11R-A39D-07	TCGA-YD-A9TA	NA	1496	NA	NA	NA	white	male	Alive	75	NA	49.87	0	older
TCGA-EB-A3XD-01A-22R-A239-07	TCGA-EB-A3XD	Stage IIC	1160	T4b	NX	M0	white	female	Alive	53	NA	38.67	0	younger
TCGA-BF-A5ER-01A-12R-A27Q-07	TCGA-BF-A5ER	Stage IIC	327	T4b	N0	M0	white	male	Alive	63	NA	10.9	0	older
TCGA-FR-A69P-06A-21R-A311-07	TCGA-FR-A69P	Stage IIIC	478	TX	N3	NA	white	female	Alive	34	NA	15.93	0	younger
TCGA-ER-A19T-01A-11R-A18T-07	TCGA-ER-A19T	Stage IV	NA	T4a	N3	M1a	white	male	Dead	51	270	9	1	younger
TCGA-EE-A20F-06A-21R-A18S-07	TCGA-EE-A20F	Stage I	2785	T1	N0	M0	white	male	Alive	53	NA	92.83	0	younger
TCGA-EB-A3XC-01A-11R-A239-07	TCGA-EB-A3XC	Stage IIC	650	T4b	N0	M0	white	male	Alive	74	NA	21.67	0	older
TCGA-EE-A3AH-06A-11R-A18S-07	TCGA-EE-A3AH	Stage II	NA	T3b	N0	M0	white	male	Dead	30	4222	140.73	1	younger
TCGA-BF-A1PZ-01A-11R-A18S-07	TCGA-BF-A1PZ	Stage IIB	853	T4a	N0	M0	white	female	Alive	71	NA	28.43	0	older
TCGA-FS-A1ZA-06A-11R-A18T-07	TCGA-FS-A1ZA	Stage IIIB	NA	T4b	N2c	M0	white	female	Dead	45	843	28.1	1	younger
TCGA-EE-A3J7-06A-11R-A20F-07	TCGA-EE-A3J7	Stage I	1949	T2	N0	M0	white	male	Alive	43	NA	64.97	0	younger
TCGA-GN-A26D-06A-11R-A18T-07	TCGA-GN-A26D	Stage IIC	1204	T4b	N0	NA	white	female	Dead	72	1460	48.67	1	older
TCGA-EE-A2A6-06A-11R-A18T-07	TCGA-EE-A2A6	Stage IA	2620	T1a	N0	M0	white	male	Alive	43	NA	87.33	0	younger
TCGA-GN-A4U8-06A-11R-A32P-07	TCGA-GN-A4U8	NA	1487	NA	NA	NA	white	male	Alive	51	NA	49.57	0	younger
TCGA-BF-AAP1-01A-11R-A39D-07	TCGA-BF-AAP1	Stage IIC	409	T4b	N0	M0	white	male	Alive	86	NA	13.63	0	older
TCGA-D3-A8GB-06A-11R-A37K-07	TCGA-D3-A8GB	Stage IIIB	NA	T3a	N1b	M0	white	male	Dead	48	938	31.27	1	younger
TCGA-EE-A2MP-06A-11R-A18S-07	TCGA-EE-A2MP	Stage I	7563	T2	N0	M0	white	female	Alive	34	NA	252.1	0	younger
TCGA-WE-AAA0-06A-11R-A38C-07	TCGA-WE-AAA0	Stage IA	1229	T1a	N0	M0	white	male	Alive	47	NA	40.97	0	younger
TCGA-ER-A2NF-06A-11R-A18T-07	TCGA-ER-A2NF	Stage IIIB	498	T3b	N3	M0	white	male	Dead	53	877	29.23	1	younger
TCGA-D3-A3BZ-06A-12R-A18S-07	TCGA-D3-A3BZ	Stage IIB	3976	T4a	N0	M0	white	male	Alive	63	NA	132.53	0	older
TCGA-D3-A1Q4-06A-11R-A18T-07	TCGA-D3-A1Q4	Stage IIIC	3408	T2b	N1b	M0	white	female	Alive	53	NA	113.6	0	younger
TCGA-D3-A8GK-06A-11R-A37K-07	TCGA-D3-A8GK	Stage IIA	5177	T3a	N0	M0	white	male	Alive	45	NA	172.57	0	younger
TCGA-BF-AAOU-01A-12R-A39D-07	TCGA-BF-AAOU	Stage IIC	476	T4b	N0	M0	white	female	Alive	73	NA	15.87	0	older
TCGA-ER-A19F-06A-11R-A18S-07	TCGA-ER-A19F	NA	NA	NA	N0	M0	white	male	Dead	82	802	26.73	1	older
TCGA-EE-A29E-06A-11R-A18T-07	TCGA-EE-A29E	Stage IIIB	1940	T3a	N1b	M0	white	male	Alive	54	NA	64.67	0	younger
TCGA-ER-A19H-06A-12R-A18S-07	TCGA-ER-A19H	NA	NA	NA	N0	M0	white	male	Dead	40	4634	154.47	1	younger
TCGA-ER-A2NC-06A-11R-A18T-07	TCGA-ER-A2NC	Stage IB	NA	T2a	N0	M0	white	male	Dead	50	1333	44.43	1	younger
TCGA-D3-A3C3-06A-12R-A18S-07	TCGA-D3-A3C3	Not Reported	NA	TX	N0	M0	white	female	Alive	0	NA	NA	0	younger
TCGA-W3-AA1Q-06A-11R-A38C-07	TCGA-W3-AA1Q	Stage III	NA	TX	N1	M0	white	male	Dead	57	2101	70.03	1	younger
TCGA-D3-A2JD-06A-11R-A18T-07	TCGA-D3-A2JD	Stage IIIC	NA	T4b	N1b	M0	white	male	Dead	58	361	12.03	1	younger
TCGA-DA-A960-01A-11R-A37K-07	TCGA-DA-A960	Stage IIB	804	T3b	N0	M0	white	male	Alive	73	NA	26.8	0	older
TCGA-W3-A824-06A-21R-A352-07	TCGA-W3-A824	Stage I	6940	T2	N0	M0	white	male	Alive	63	NA	231.33	0	older
TCGA-EE-A183-06A-11R-A18S-07	TCGA-EE-A183	Stage 0	NA	Tis	N0	M0	white	male	Dead	48	818	27.27	1	younger
TCGA-ER-A3PL-06A-11R-A239-07	TCGA-ER-A3PL	Stage IV	1010	T3b	N0	M1a	white	male	Alive	30	NA	33.67	0	younger
TCGA-DA-A95W-06A-11R-A37K-07	TCGA-DA-A95W	Stage IIIB	1136	TX	N1b	M0	white	male	Alive	52	NA	37.87	0	younger
TCGA-D3-A2JA-06A-11R-A18T-07	TCGA-D3-A2JA	Stage IIIA	3514	T2a	N1a	M0	white	male	Alive	68	NA	117.13	0	older
TCGA-XV-A9W2-01A-11R-A39D-07	TCGA-XV-A9W2	Stage I	417	T1	N0	M0	white	male	Alive	81	NA	13.9	0	older
TCGA-D3-A2JE-06A-11R-A37K-07	TCGA-D3-A2JE	Stage IIIC	NA	TX	N3	M0	white	female	Dead	75	841	28.03	1	older
TCGA-FS-A1ZD-06A-11R-A18T-07	TCGA-FS-A1ZD	Stage IIA	NA	T2b	N0	M0	white	male	Dead	63	1628	54.27	1	older
TCGA-EE-A3AF-06A-11R-A18S-07	TCGA-EE-A3AF	Stage IIIC	NA	T0	N3	M0	white	female	Dead	48	420	14	1	younger
TCGA-D3-A1QA-06A-11R-A18T-07	TCGA-D3-A1QA	Stage IB	2765	T2a	N0	M0	white	male	Alive	55	NA	92.17	0	younger
TCGA-EE-A17Z-06A-11R-A18S-07	TCGA-EE-A17Z	Stage IIB	NA	T4a	N0	M0	white	male	Dead	57	263	8.77	1	younger
TCGA-EB-A299-01A-21R-A18U-07	TCGA-EB-A299	Stage IIA	378	T2b	N0	M0	white	male	Alive	63	NA	12.6	0	older
TCGA-FS-A4F5-06A-11R-A266-07	TCGA-FS-A4F5	Stage IB	NA	T2a	N0	M0	white	female	Dead	77	874	29.13	1	older
TCGA-ER-A19A-06A-21R-A18U-07	TCGA-ER-A19A	Stage IV	2365	TX	N0	M1	white	male	Alive	79	NA	78.83	0	older
TCGA-BF-A5EO-01A-12R-A27Q-07	TCGA-BF-A5EO	Stage IIC	703	T4b	N0	M0	white	male	Alive	65	NA	23.43	0	older
TCGA-GF-A769-01A-32R-A32P-07	TCGA-GF-A769	Stage IIC	NA	T4b	NX	M0	white	male	Dead	39	1070	35.67	1	younger
TCGA-XV-AAZW-01A-12R-A40A-07	TCGA-XV-AAZW	Stage II	18	T4	N0	M0	white	female	Dead	62	393	13.1	1	older
TCGA-GN-A8LN-01A-11R-A37K-07	TCGA-GN-A8LN	Stage IIC	772	T4b	NX	M0	white	male	Alive	68	NA	25.73	0	older
TCGA-EE-A2MR-06A-11R-A18S-07	TCGA-EE-A2MR	Stage I	4088	T2	N0	M0	white	male	Alive	61	NA	136.27	0	older
TCGA-EE-A2GC-06A-11R-A18T-07	TCGA-EE-A2GC	Stage IIB	2051	T3b	N0	M0	white	male	Alive	82	NA	68.37	0	older
TCGA-EE-A2MD-06A-11R-A18T-07	TCGA-EE-A2MD	Stage II	NA	T3a	N0	M0	white	male	Dead	52	1438	47.93	1	younger
TCGA-WE-A8K1-06A-21R-A37K-07	TCGA-WE-A8K1	Stage IIIC	1492	T3b	N3	M0	white	male	Alive	74	NA	49.73	0	older
TCGA-D3-A3C7-06A-11R-A18U-07	TCGA-D3-A3C7	Stage III	1429	T0	N1b	M0	white	female	Alive	57	NA	47.63	0	younger
TCGA-EE-A3JH-06A-11R-A21D-07	TCGA-EE-A3JH	Stage IB	4086	T2	N0	M0	white	male	Alive	54	NA	136.2	0	younger
TCGA-FR-A8YC-06A-11R-A37K-07	TCGA-FR-A8YC	Stage IIB	NA	T3b	N0	M0	white	male	Dead	78	1059	35.3	1	older
TCGA-EE-A29D-06A-11R-A18T-07	TCGA-EE-A29D	Stage IIIC	NA	T3b	N1b	M0	white	male	Dead	87	425	14.17	1	older
TCGA-FS-A1Z3-06A-11R-A18T-07	TCGA-FS-A1Z3	Stage IV	NA	TX	N0	M1	white	female	Dead	72	636	21.2	1	older
TCGA-WE-A8ZY-06A-11R-A37K-07	TCGA-WE-A8ZY	Stage IIA	1330	T3a	NX	M0	white	male	Dead	62	1506	50.2	1	older
TCGA-FR-A2OS-01A-11R-A21D-07	TCGA-FR-A2OS	Stage IIC	NA	T4b	N0	M0	white	female	Dead	49	368	12.27	1	younger
TCGA-EB-A24C-01A-11R-A18T-07	TCGA-EB-A24C	NA	632	T4b	NX	M0	white	male	Alive	56	NA	21.07	0	younger
TCGA-EB-A24D-01A-11R-A18T-07	TCGA-EB-A24D	Stage IIIB	645	T4a	N2b	M0	white	male	Alive	72	NA	21.5	0	older
TCGA-D3-A2J8-06A-11R-A18T-07	TCGA-D3-A2J8	Stage IB	NA	T2a	N0	M0	white	male	Dead	48	1992	66.4	1	younger
TCGA-D3-A8GV-06A-11R-A37K-07	TCGA-D3-A8GV	Not Reported	NA	TX	N0	M0	white	male	Dead	25	5101	170.03	1	younger
TCGA-D3-A8GE-06A-11R-A37K-07	TCGA-D3-A8GE	Stage IV	804	TX	N0	M1b	white	male	Alive	26	NA	26.8	0	younger
TCGA-D9-A1JX-06A-11R-A18S-07	TCGA-D9-A1JX	NA	195	TX	NX	M0	white	female	Dead	80	216	7.2	1	older
TCGA-EB-A82B-01A-11R-A352-07	TCGA-EB-A82B	Stage III	390	T4b	N2	M0	asian	female	Alive	58	NA	13	0	younger
TCGA-D3-A3CC-06A-11R-A18S-07	TCGA-D3-A3CC	Stage IIC	2644	T4b	N0	M0	white	female	Alive	69	NA	88.13	0	older
TCGA-EE-A2MN-06A-11R-A18S-07	TCGA-EE-A2MN	Stage I	NA	T2	N0	M0	white	male	Dead	58	1446	48.2	1	younger
TCGA-FS-A4FB-06A-11R-A266-07	TCGA-FS-A4FB	Stage III	NA	T2	N1a	M0	white	female	Dead	46	813	27.1	1	younger
TCGA-RP-A695-06A-11R-A311-07	TCGA-RP-A695	Stage IV	NA	TX	NX	M1c	white	male	Alive	0	NA	NA	0	younger
TCGA-GF-A3OT-06A-23R-A239-07	TCGA-GF-A3OT	Stage IIIC	301	T3	N3	M0	white	female	Alive	58	NA	10.03	0	younger
TCGA-EE-A2GP-06A-11R-A18S-07	TCGA-EE-A2GP	Stage IIIB	NA	T4b	N1a	M0	white	male	Dead	80	423	14.1	1	older
TCGA-DA-A1IC-06A-11R-A18S-07	TCGA-DA-A1IC	Stage IIIB	1926	T3a	N2c	M0	white	male	Dead	81	2071	69.03	1	older
TCGA-D3-A2JO-06A-11R-A18S-07	TCGA-D3-A2JO	Stage IIIC	2010	TX	N3	M0	white	female	Alive	50	NA	67	0	younger
TCGA-EE-A3AA-06A-11R-A18S-07	TCGA-EE-A3AA	Stage III	3781	T0	N2a	M0	white	male	Alive	47	NA	126.03	0	younger
TCGA-FR-A7U9-06A-11R-A352-07	TCGA-FR-A7U9	Stage IIIC	571	T3b	N3	M0	white	female	Alive	63	NA	19.03	0	older
TCGA-D3-A51F-06A-11R-A266-07	TCGA-D3-A51F	Stage IIIC	1695	T4b	N1b	M0	white	male	Alive	51	NA	56.5	0	younger
TCGA-BF-A1PX-01A-12R-A18T-07	TCGA-BF-A1PX	Stage IIIB	NA	T4b	N2a	M0	white	male	Dead	56	282	9.4	1	younger
TCGA-FS-A4FD-06A-11R-A266-07	TCGA-FS-A4FD	Stage IIIC	2369	T2	N3	M0	white	male	Dead	39	2454	81.8	1	younger
TCGA-D3-A2J6-06A-11R-A18T-07	TCGA-D3-A2J6	Stage IIB	NA	T3b	N0	M0	white	male	Dead	65	1321	44.03	1	older
TCGA-ER-A2NB-01A-12R-A18S-07	TCGA-ER-A2NB	Stage IIIB	486	T4b	N2	M0	white	male	Dead	57	857	28.57	1	younger
TCGA-XV-AAZV-01A-11R-A40A-07	TCGA-XV-AAZV	Stage II	412	T4	N0	M0	white	female	Alive	56	NA	13.73	0	younger
TCGA-GN-A266-06A-11R-A18T-07	TCGA-GN-A266	NA	NA	NA	NA	NA	white	male	Dead	45	308	10.27	1	younger
TCGA-D9-A3Z3-06A-11R-A239-07	TCGA-D9-A3Z3	Stage IIIB	678	T3a	N1b	M0	white	female	Alive	39	NA	22.6	0	younger
TCGA-D3-A8GL-06A-11R-A37K-07	TCGA-D3-A8GL	Stage IIIB	NA	T2a	N1b	M0	white	male	Dead	43	2711	90.37	1	younger
TCGA-EB-A4OZ-01A-12R-A266-07	TCGA-EB-A4OZ	Stage IIIC	620	T4a	N3	M0	white	female	Alive	41	NA	20.67	0	younger
TCGA-XV-AB01-06A-12R-A40A-07	TCGA-XV-AB01	Stage II	403	T3	NX	M0	white	female	Alive	54	NA	13.43	0	younger
TCGA-BF-AAOX-01A-11R-A39D-07	TCGA-BF-AAOX	Stage IIC	444	T4b	N0	M0	white	male	Alive	83	NA	14.8	0	older
TCGA-EE-A2A0-06A-11R-A18T-07	TCGA-EE-A2A0	Stage IIA	NA	T3a	N0	M0	white	female	Dead	77	1424	47.47	1	older
TCGA-YG-AA3P-06A-11R-A38C-07	TCGA-YG-AA3P	Stage IIB	439	T4a	N0	M0	not reported	female	Alive	63	NA	14.63	0	older
TCGA-D3-A8GR-06A-11R-A37K-07	TCGA-D3-A8GR	Stage 0	NA	Tis	N0	M0	white	female	Dead	54	3943	131.43	1	younger
TCGA-EB-A5SG-06A-11R-A311-07	TCGA-EB-A5SG	NA	2076	NA	NA	NA	white	female	Alive	57	NA	69.2	0	younger
TCGA-GN-A4U7-06A-21R-A32P-07	TCGA-GN-A4U7	Stage IIIC	266	T2b	N3	M0	white	female	Dead	56	317	10.57	1	younger
TCGA-D3-A8GI-06A-11R-A37K-07	TCGA-D3-A8GI	Stage IA	NA	T1a	N0	M0	white	male	Dead	68	1780	59.33	1	older
TCGA-D9-A1X3-06A-11R-A18S-07	TCGA-D9-A1X3	NA	551	T4b	N2b	NA	white	male	Alive	63	NA	18.37	0	older
TCGA-Z2-AA3S-06A-11R-A39D-07	TCGA-Z2-AA3S	Stage IA	2950	T1a	N0	M0	white	male	Alive	58	NA	98.33	0	younger
TCGA-FW-A5DX-01A-11R-A27Q-07	TCGA-FW-A5DX	Stage IIIC	640	T4a	N3	NA	white	male	Alive	71	NA	21.33	0	older
TCGA-FR-A729-06A-11R-A352-07	TCGA-FR-A729	Stage I	6716	T1	N0	M0	white	female	Alive	38	NA	223.87	0	younger
TCGA-D3-A8GJ-06A-11R-A37K-07	TCGA-D3-A8GJ	Stage II	7342	T3	N0	M0	white	male	Alive	18	NA	244.73	0	younger
TCGA-FS-A1Z0-06A-11R-A18T-07	TCGA-FS-A1Z0	Stage IA	NA	T1a	N0	M0	white	female	Dead	32	6164	205.47	1	younger
TCGA-D3-A1Q1-06A-21R-A18T-07	TCGA-D3-A1Q1	Stage IIIC	NA	T1b	N3	M0	white	female	Dead	79	504	16.8	1	older
TCGA-FR-A8YD-06A-11R-A37K-07	TCGA-FR-A8YD	Stage IIC	896	T4b	N0	M0	white	female	Dead	56	1103	36.77	1	younger
TCGA-EB-A6QZ-01A-12R-A32P-07	TCGA-EB-A6QZ	Stage IIA	-3	T3a	N0	M0	white	female	Dead	76	352	11.73	1	older
TCGA-EE-A2GB-06A-11R-A18T-07	TCGA-EE-A2GB	Stage IIIB	1803	T2b	N1a	M0	white	male	Alive	51	NA	60.1	0	younger
TCGA-GN-A9SD-06A-11R-A40A-07	TCGA-GN-A9SD	Stage IA	NA	T1a	NX	M0	white	female	Dead	59	1807	60.23	1	older
TCGA-D3-A8GP-06A-11R-A37K-07	TCGA-D3-A8GP	Stage III	4638	T2	N2c	M0	white	male	Alive	77	NA	154.6	0	older
TCGA-ER-A19T-06A-11R-A18U-07	TCGA-ER-A19T	Stage IV	NA	T4a	N3	M1a	white	male	Dead	51	270	9	1	younger
TCGA-ER-A42H-01A-11R-A24X-07	TCGA-ER-A42H	NA	NA	NA	NA	NA	white	male	Dead	76	426	14.2	1	older
TCGA-ER-A194-01A-11R-A18U-07	TCGA-ER-A194	NA	NA	NA	N0	M0	white	male	Dead	77	1354	45.13	1	older
TCGA-EE-A29T-06A-11R-A18T-07	TCGA-EE-A29T	NA	11252	TX	NX	M0	white	female	Alive	51	NA	375.07	0	younger
TCGA-EE-A3JI-06A-11R-A21D-07	TCGA-EE-A3JI	Stage I	4504	T2	N0	M0	white	male	Dead	48	4648	154.93	1	younger
TCGA-EE-A2MK-06A-11R-A18S-07	TCGA-EE-A2MK	Stage III	5487	T4a	N0	M0	white	female	Alive	18	NA	182.9	0	younger
TCGA-WE-A8ZN-06A-11R-A37K-07	TCGA-WE-A8ZN	Stage IIB	1794	T4a	NX	M0	not reported	male	Alive	57	NA	59.8	0	younger
TCGA-D3-A8GM-06A-11R-A37K-07	TCGA-D3-A8GM	Stage IIB	2897	T3b	N0	M0	white	male	Dead	73	3259	108.63	1	older
TCGA-FS-A1ZP-06A-11R-A18T-07	TCGA-FS-A1ZP	Stage II	NA	T3	N0	M0	white	male	Dead	52	2273	75.77	1	younger
TCGA-EB-A551-01A-21R-A27Q-07	TCGA-EB-A551	Stage IIIC	590	T4b	N2b	M0	white	female	Alive	78	NA	19.67	0	older
TCGA-DA-A1HW-06A-11R-A18U-07	TCGA-DA-A1HW	Stage IIIB	820	T1a	N1b	M0	white	female	Dead	37	1096	36.53	1	younger
TCGA-EE-A184-06A-11R-A18S-07	TCGA-EE-A184	Stage IB	NA	T2a	N0	M0	white	male	Dead	72	2073	69.1	1	older
TCGA-EB-A57M-01A-51R-A311-07	TCGA-EB-A57M	Stage IIIB	399	T4b	N1	M0	asian	male	Dead	56	472	15.73	1	younger
TCGA-RP-A694-06A-11R-A311-07	TCGA-RP-A694	Stage IV	21	TX	NX	M1c	white	male	Alive	71	NA	0.7	0	older
TCGA-FS-A1YX-06A-11R-A18T-07	TCGA-FS-A1YX	Stage I	NA	T2	N0	M0	white	female	Dead	39	1478	49.27	1	younger
TCGA-ER-A2NF-01A-11R-A18T-07	TCGA-ER-A2NF	Stage IIIB	498	T3b	N3	M0	white	male	Dead	53	877	29.23	1	younger
TCGA-EE-A3J4-06A-11R-A20F-07	TCGA-EE-A3J4	Stage II	NA	T3a	N0	M0	white	male	Dead	72	3869	128.97	1	older
TCGA-DA-A1I8-06A-11R-A18T-07	TCGA-DA-A1I8	Stage IIC	1368	T4b	N0	M0	white	female	Dead	63	1640	54.67	1	older
TCGA-D9-A148-06A-11R-A18S-07	TCGA-D9-A148	NA	4609	TX	N3	M1b	white	male	Alive	40	NA	153.63	0	younger
TCGA-EE-A2M7-06A-11R-A18U-07	TCGA-EE-A2M7	Stage II	NA	T3a	N0	M0	white	male	Dead	66	877	29.23	1	older
TCGA-EE-A180-06A-11R-A21D-07	TCGA-EE-A180	Stage III	NA	T4a	N0	M0	white	male	Dead	69	2889	96.3	1	older
TCGA-EB-A5SH-06A-11R-A311-07	TCGA-EB-A5SH	Stage III	1643	T4	N0	M0	white	female	Alive	60	NA	54.77	0	older
TCGA-D3-A3C8-06A-12R-A18S-07	TCGA-D3-A3C8	Stage IIIC	1409	TX	N3	M0	white	female	Alive	58	NA	46.97	0	younger
TCGA-BF-AAP8-01A-11R-A40A-07	TCGA-BF-AAP8	Stage IIC	447	T4b	N0	M0	white	male	Alive	58	NA	14.9	0	younger
TCGA-D3-A51T-06A-11R-A266-07	TCGA-D3-A51T	Stage IIIC	818	T4b	N1b	M0	white	female	Alive	59	NA	27.27	0	older
TCGA-D3-A5GU-06A-11R-A27Q-07	TCGA-D3-A5GU	Stage IB	3808	T1b	N0	M0	white	male	Alive	36	NA	126.93	0	younger
TCGA-FR-A3YO-06A-11R-A239-07	TCGA-FR-A3YO	Not Reported	NA	T2	N0	M0	white	female	Alive	0	NA	NA	0	younger
TCGA-D9-A3Z1-06A-11R-A239-07	TCGA-D9-A3Z1	Stage IIIC	345	T2a	N3	M0	white	male	Dead	66	468	15.6	1	older
TCGA-BF-A1Q0-01A-21R-A18S-07	TCGA-BF-A1Q0	Stage IIC	831	T4b	N0	M0	white	male	Alive	80	NA	27.7	0	older
TCGA-EE-A2MS-06A-11R-A18S-07	TCGA-EE-A2MS	Stage II	4942	T3a	N0	M0	white	male	Alive	72	NA	164.73	0	older
TCGA-LH-A9QB-06A-11R-A38C-07	TCGA-LH-A9QB	NA	11217	NA	NA	NA	white	female	Alive	24	NA	373.9	0	younger
TCGA-BF-AAP4-01A-11R-A40A-07	TCGA-BF-AAP4	Stage IIC	335	T4b	N0	M0	white	male	Alive	61	NA	11.17	0	older
TCGA-EE-A2GE-06A-11R-A18T-07	TCGA-EE-A2GE	Stage I	5286	T2	N0	M0	white	male	Alive	44	NA	176.2	0	younger
TCGA-QB-AA9O-06A-11R-A39D-07	TCGA-QB-AA9O	Stage IIIC	NA	TX	N3	M0	white	male	Dead	73	549	18.3	1	older
TCGA-YG-AA3N-01A-11R-A38C-07	TCGA-YG-AA3N	Stage IIC	306	T4b	N0	M0	not reported	male	Alive	67	NA	10.2	0	older
TCGA-ER-A42L-06A-11R-A24X-07	TCGA-ER-A42L	Stage II	4533	T3	N0	M0	white	male	Alive	49	NA	151.1	0	younger
TCGA-D3-A3C1-06A-12R-A18S-07	TCGA-D3-A3C1	Not Reported	NA	TX	N0	M0	white	male	Alive	0	NA	NA	0	younger
TCGA-EB-A5SE-01A-11R-A311-07	TCGA-EB-A5SE	Stage IIB	0	T3b	NX	M0	white	male	Dead	73	401	13.37	1	older
TCGA-EE-A2MI-06A-11R-A18U-07	TCGA-EE-A2MI	Stage IIB	NA	T4	N0	M0	white	male	Dead	43	6225	207.5	1	younger
TCGA-WE-A8ZQ-06A-41R-A37K-07	TCGA-WE-A8ZQ	Stage IIA	1923	T3a	N0	M0	not reported	male	Alive	48	NA	64.1	0	younger
TCGA-ER-A193-06A-12R-A18S-07	TCGA-ER-A193	Stage IIB	NA	T3b	N0	M0	white	male	Dead	62	955	31.83	1	older
TCGA-D3-A8GD-06A-11R-A37K-07	TCGA-D3-A8GD	Stage IIIC	718	T4b	N3	M0	white	female	Alive	63	NA	23.93	0	older
TCGA-EE-A2ME-06A-11R-A18T-07	TCGA-EE-A2ME	Stage I	NA	T2	N0	M0	white	male	Dead	51	3141	104.7	1	younger
TCGA-3N-A9WB-06A-11R-A38C-07	TCGA-3N-A9WB	Stage IA	NA	T1a	NX	M0	white	male	Dead	71	518	17.27	1	older
TCGA-EE-A29P-06A-11R-A18T-07	TCGA-EE-A29P	Stage IIC	1716	T4b	N0	M0	white	female	Alive	73	NA	57.2	0	older
TCGA-EE-A2MM-06A-11R-A18S-07	TCGA-EE-A2MM	Stage I	NA	T2	N0	M0	white	female	Dead	63	5107	170.23	1	older
TCGA-EE-A3JB-06A-11R-A21D-07	TCGA-EE-A3JB	Stage III	6138	T3a	N1	M0	white	female	Alive	60	NA	204.6	0	older
TCGA-EE-A29W-06A-11R-A18U-07	TCGA-EE-A29W	Stage 0	5932	Tis	N0	M0	white	male	Alive	42	NA	197.73	0	younger
TCGA-EB-A3XE-01A-12R-A239-07	TCGA-EB-A3XE	Stage IIA	180	T3a	N0	M0	white	female	Alive	77	NA	6	0	older
TCGA-GN-A26C-01A-11R-A18T-07	TCGA-GN-A26C	Stage IIIC	NA	T4b	N2b	M0	white	male	Dead	77	821	27.37	1	older
TCGA-FR-A726-01A-11R-A32P-07	TCGA-FR-A726	Stage IIC	0	T4b	N0	M0	white	male	Dead	90	0	0	1	older
TCGA-FR-A3R1-01A-11R-A239-07	TCGA-FR-A3R1	Stage IIC	685	T4b	N0	M0	white	male	Alive	69	NA	22.83	0	older
TCGA-D3-A1QB-06A-11R-A18T-07	TCGA-D3-A1QB	Stage III	2912	T0	N2c	M0	white	female	Alive	75	NA	97.07	0	older
TCGA-FS-A1YW-06A-11R-A18T-07	TCGA-FS-A1YW	Stage IB	NA	T1b	N0	M0	white	male	Dead	52	6598	219.93	1	younger
TCGA-WE-A8ZR-06A-11R-A37K-07	TCGA-WE-A8ZR	Stage IIIC	133	T4b	N1b	M0	white	male	Dead	49	274	9.13	1	younger
TCGA-EE-A2MF-06A-11R-A21D-07	TCGA-EE-A2MF	Stage I	NA	T2	N0	M0	white	female	Dead	39	8174	272.47	1	younger
TCGA-ER-A19J-06A-11R-A18S-07	TCGA-ER-A19J	Stage IV	196	TX	N3	M1	white	male	Dead	54	196	6.53	1	younger
TCGA-EE-A29A-06A-12R-A18U-07	TCGA-EE-A29A	Stage IIIA	NA	T3a	N1a	M0	white	male	Dead	68	1927	64.23	1	older
TCGA-EE-A2M6-06A-12R-A18S-07	TCGA-EE-A2M6	Stage I	3932	T1	N0	M0	white	male	Alive	61	NA	131.07	0	older
TCGA-FW-A5DY-06A-11R-A311-07	TCGA-FW-A5DY	Stage III	587	T3	N1	NA	white	female	Alive	48	NA	19.57	0	younger
TCGA-D3-A2JK-06A-11R-A18S-07	TCGA-D3-A2JK	Stage IIIC	NA	T4b	N2b	M0	white	male	Dead	24	368	12.27	1	younger
TCGA-D3-A1Q5-06A-11R-A18T-07	TCGA-D3-A1Q5	Not Reported	NA	TX	N0	M0	white	male	Dead	60	3424	114.13	1	older
TCGA-FS-A1ZE-06A-11R-A18T-07	TCGA-FS-A1ZE	Stage IIC	1225	T4b	N0	M0	white	male	Dead	40	1413	47.1	1	younger
TCGA-D3-A3ML-06A-11R-A21D-07	TCGA-D3-A3ML	Stage IIIA	NA	T3a	N2a	M0	white	male	Dead	70	422	14.07	1	older
TCGA-OD-A75X-06A-12R-A32P-07	TCGA-OD-A75X	NA	8966	TX	NX	M0	white	male	Dead	49	9061	302.03	1	younger
TCGA-EE-A3J3-06A-11R-A20F-07	TCGA-EE-A3J3	Stage IB	NA	T2	N0	M0	white	male	Dead	42	5237	174.57	1	younger
TCGA-FS-A1ZQ-06A-11R-A18U-07	TCGA-FS-A1ZQ	Not Reported	NA	TX	N0	M0	white	male	Dead	31	4062	135.4	1	younger
TCGA-EE-A29G-06A-12R-A18T-07	TCGA-EE-A29G	Stage IIIA	NA	T4a	N2a	M0	white	male	Dead	53	2192	73.07	1	younger
TCGA-EE-A2GK-06A-11R-A18S-07	TCGA-EE-A2GK	Stage I	1665	T1	N0	M0	white	female	Alive	46	NA	55.5	0	younger
TCGA-D3-A2JP-06A-11R-A18S-07	TCGA-D3-A2JP	Stage IIIC	1812	T0	N3	M0	white	male	Alive	37	NA	60.4	0	younger
TCGA-WE-A8ZT-06A-11R-A37K-07	TCGA-WE-A8ZT	Stage IV	359	T3b	N1b	M1b	white	female	Alive	25	NA	11.97	0	younger
TCGA-YG-AA3O-06A-11R-A38C-07	TCGA-YG-AA3O	NA	1096	NA	NA	NA	not reported	male	Dead	62	1154	38.47	1	older
TCGA-EB-A85J-01A-12R-A352-07	TCGA-EB-A85J	Stage IIB	360	T4a	N0	M0	white	female	Alive	66	NA	12	0	older
TCGA-GN-A4U4-06A-11R-A32P-07	TCGA-GN-A4U4	Stage IIA	1197	T2b	NX	M0	white	male	Alive	73	NA	39.9	0	older
TCGA-EE-A3AG-06A-31R-A18S-07	TCGA-EE-A3AG	Stage III	714	T0	N2c	M0	white	male	Dead	25	1265	42.17	1	younger
TCGA-BF-AAP2-01A-11R-A40A-07	TCGA-BF-AAP2	Stage IIB	405	T3b	N0	M0	white	male	Alive	62	NA	13.5	0	older
TCGA-BF-AAP0-06A-11R-A39D-07	TCGA-BF-AAP0	Stage IV	454	T4	NX	M1	white	female	Alive	40	NA	15.13	0	younger
TCGA-D9-A4Z2-01A-11R-A24X-07	TCGA-D9-A4Z2	Stage IIIC	93	T4b	N3	M0	white	male	Dead	50	190	6.33	1	younger
TCGA-EB-A3XB-01A-11R-A239-07	TCGA-EB-A3XB	Stage II	796	T4	NX	M0	white	male	Alive	63	NA	26.53	0	older
TCGA-DA-A1IB-06A-11R-A18S-07	TCGA-DA-A1IB	Stage IIIC	825	T2b	N2b	M0	white	female	Dead	69	1235	41.17	1	older
TCGA-RP-A693-06A-13R-A311-07	TCGA-RP-A693	Stage IV	10	TX	NX	M1c	white	male	Alive	77	NA	0.33	0	older
TCGA-FS-A4F2-06A-11R-A24X-07	TCGA-FS-A4F2	Stage IIC	NA	T4b	N0	M0	white	female	Dead	46	1525	50.83	1	younger
TCGA-EE-A29S-06A-11R-A18T-07	TCGA-EE-A29S	Stage IIA	1701	T3a	N0	M0	white	male	Dead	79	1864	62.13	1	older
TCGA-FS-A1ZC-06A-11R-A18T-07	TCGA-FS-A1ZC	Not Reported	NA	TX	N0	M0	white	male	Dead	51	10870	362.33	1	younger
TCGA-D9-A149-06A-11R-A18S-07	TCGA-D9-A149	NA	1663	TX	N1b	M0	white	female	Alive	65	NA	55.43	0	older
TCGA-DA-A1I0-06A-11R-A20F-07	TCGA-DA-A1I0	Stage IV	594	T4b	N3	M1a	white	male	Dead	63	620	20.67	1	older
TCGA-FS-A4F9-06A-11R-A24X-07	TCGA-FS-A4F9	Stage IIIC	1035	T4b	N3	M0	white	male	Alive	80	NA	34.5	0	older
TCGA-3N-A9WC-06A-11R-A38C-07	TCGA-3N-A9WC	Stage IIA	2022	T2b	NX	M0	white	male	Alive	82	NA	67.4	0	older
TCGA-EE-A3AB-06A-11R-A18S-07	TCGA-EE-A3AB	Stage III	3733	T0	N2a	M0	white	male	Alive	30	NA	124.43	0	younger
TCGA-FS-A1ZG-06A-11R-A18T-07	TCGA-FS-A1ZG	Stage IIIC	NA	T4b	N2b	M0	white	female	Dead	60	295	9.83	1	older
TCGA-FW-A3TU-06A-11R-A239-07	TCGA-FW-A3TU	NA	1446	NA	NA	NA	white	female	Dead	72	1691	56.37	1	older
TCGA-HR-A2OG-06A-21R-A18U-07	TCGA-HR-A2OG	NA	7	NA	NA	NA	not reported	female	Alive	50	NA	0.23	0	younger
TCGA-EE-A2MU-06A-21R-A18S-07	TCGA-EE-A2MU	Stage IA	1620	T1a	N0	M0	white	male	Alive	71	NA	54	0	older
TCGA-GN-A26A-06A-11R-A18T-07	TCGA-GN-A26A	Stage IIIA	NA	T3a	N1a	M0	white	female	Dead	63	988	32.93	1	older
TCGA-D3-A8GC-06A-11R-A37K-07	TCGA-D3-A8GC	Stage IIIC	NA	TX	N3	M0	white	male	Dead	48	2421	80.7	1	younger
TCGA-DA-A3F5-06A-11R-A20F-07	TCGA-DA-A3F5	Stage I	6826	T1a	N0	M0	white	male	Dead	45	6873	229.1	1	younger
TCGA-EB-A5VU-01A-21R-A32P-07	TCGA-EB-A5VU	Stage IIIB	12	T4b	N1	M0	asian	male	Dead	56	321	10.7	1	younger
TCGA-D3-A3CE-06A-11R-A18S-07	TCGA-D3-A3CE	Stage III	NA	T0	N1b	M0	white	female	Dead	74	1832	61.07	1	older
TCGA-FS-A4FC-06A-11R-A24X-07	TCGA-FS-A4FC	Stage IIA	1504	T3a	N0	M0	white	female	Dead	75	1655	55.17	1	older
TCGA-EB-A41A-01A-11R-A24X-07	TCGA-EB-A41A	Stage IIC	0	T4b	N0	M0	white	male	Alive	90	NA	0	0	older
TCGA-EE-A2GO-06A-11R-A18S-07	TCGA-EE-A2GO	Stage II	3857	T3b	N0	M0	white	female	Alive	66	NA	128.57	0	older
TCGA-DA-A3F3-06A-11R-A20F-07	TCGA-DA-A3F3	Stage IIIB	151	T0	N2b	M0	white	male	Dead	52	319	10.63	1	younger
TCGA-FS-A1YY-06A-11R-A18T-07	TCGA-FS-A1YY	Stage IIA	NA	T3a	N0	M0	white	female	Dead	55	6953	231.77	1	younger
TCGA-GF-A6C9-06A-11R-A311-07	TCGA-GF-A6C9	Stage IIIB	480	NA	NA	NA	white	male	Alive	78	NA	16	0	older
TCGA-ER-A196-01A-11R-A18T-07	TCGA-ER-A196	Stage IIC	1785	T4b	N0	M0	white	female	Alive	64	NA	59.5	0	older
TCGA-ER-A19C-06A-11R-A18S-07	TCGA-ER-A19C	Stage I	NA	T2a	NX	M0	white	male	Dead	77	1487	49.57	1	older
TCGA-EB-A44Q-06A-11R-A266-07	TCGA-EB-A44Q	Stage IIIC	422	TX	N3	M0	asian	female	Alive	51	NA	14.07	0	younger
TCGA-Z2-A8RT-06A-11R-A37K-07	TCGA-Z2-A8RT	Stage IIB	839	T3b	N0	M0	white	female	Alive	42	NA	27.97	0	younger
TCGA-IH-A3EA-01A-11R-A20F-07	TCGA-IH-A3EA	Stage IIC	524	T4b	N0	M0	white	male	Alive	61	NA	17.47	0	older
TCGA-WE-A8ZO-06A-11R-A37K-07	TCGA-WE-A8ZO	Stage IIIB	2145	T3a	N1b	M0	not reported	female	Alive	73	NA	71.5	0	older
TCGA-FR-A7UA-06A-32R-A352-07	TCGA-FR-A7UA	Stage IB	1164	T2a	N0	M0	white	female	Alive	65	NA	38.8	0	older
TCGA-D3-A1QA-07A-11R-A37K-07	TCGA-D3-A1QA	Stage IB	2765	T2a	N0	M0	white	male	Alive	55	NA	92.17	0	younger
TCGA-D3-A3MU-06A-11R-A21D-07	TCGA-D3-A3MU	Stage IIIA	1209	T3a	N2a	M0	white	male	Alive	53	NA	40.3	0	younger
TCGA-EB-A44R-06A-41R-A266-07	TCGA-EB-A44R	Stage IIIB	309	TX	N2b	M0	asian	male	Dead	52	315	10.5	1	younger
TCGA-EE-A29Q-06A-11R-A18T-07	TCGA-EE-A29Q	Stage IIB	1136	T3b	N0	M0	white	female	Dead	70	2030	67.67	1	older
TCGA-EE-A2A5-06A-11R-A18T-07	TCGA-EE-A2A5	Stage IB	NA	T2a	N0	M0	white	male	Dead	43	1195	39.83	1	younger
TCGA-FW-A3R5-06A-11R-A239-07	TCGA-FW-A3R5	Stage III	1124	TX	N2	M0	white	male	Alive	68	NA	37.47	0	older
TCGA-W3-AA1W-06A-11R-A38C-07	TCGA-W3-AA1W	Stage II	6666	T3	N0	M0	white	male	Alive	64	NA	222.2	0	older
TCGA-EE-A2GL-06A-11R-A18S-07	TCGA-EE-A2GL	Stage IIA	2423	T3a	N0	M0	white	female	Alive	40	NA	80.77	0	younger
TCGA-EB-A97M-01A-11R-A38C-07	TCGA-EB-A97M	Stage IIC	414	T4b	N0	M0	white	male	Alive	66	NA	13.8	0	older
TCGA-EE-A20I-06A-11R-A18U-07	TCGA-EE-A20I	Stage IV	NA	TX	N0	M1c	white	male	Dead	79	412	13.73	1	older
TCGA-D3-A5GT-01A-12R-A311-07	TCGA-D3-A5GT	Stage IIIC	487	T2b	N3	M0	white	male	Alive	43	NA	16.23	0	younger
TCGA-ER-A3ES-06A-11R-A20F-07	TCGA-ER-A3ES	NA	NA	NA	NA	NA	white	male	Dead	25	7514	250.47	1	younger
TCGA-ER-A2ND-06A-11R-A18T-07	TCGA-ER-A2ND	Stage IIIC	NA	T1b	N3	M0	white	female	Dead	57	710	23.67	1	younger
TCGA-EE-A2GI-06A-11R-A18T-07	TCGA-EE-A2GI	Stage IA	1482	T1a	N0	M0	white	male	Alive	39	NA	49.4	0	younger
TCGA-EE-A29X-06A-11R-A18T-07	TCGA-EE-A29X	Stage IB	NA	T2a	N0	M0	white	female	Dead	58	545	18.17	1	younger
TCGA-D3-A8GN-06A-11R-A37K-07	TCGA-D3-A8GN	Not Reported	4897	TX	N0	M0	white	female	Alive	27	NA	163.23	0	younger
TCGA-D3-A1Q7-06A-11R-A18T-07	TCGA-D3-A1Q7	Stage IB	4053	T1b	N0	M0	white	female	Alive	42	NA	135.1	0	younger
TCGA-YD-A9TB-06A-12R-A40A-07	TCGA-YD-A9TB	NA	NA	NA	NA	NA	white	female	Alive	0	NA	NA	0	younger
TCGA-ER-A19L-06A-12R-A18S-07	TCGA-ER-A19L	NA	NA	NA	NA	NA	white	male	Dead	35	4000	133.33	1	younger
TCGA-ER-A19E-06A-11R-A18S-07	TCGA-ER-A19E	Stage IB	NA	T2a	N0	M0	white	female	Dead	36	396	13.2	1	younger
TCGA-EB-A1NK-01A-11R-A18T-07	TCGA-EB-A1NK	Stage IIC	1039	T4b	N0	M0	white	male	Alive	48	NA	34.63	0	younger
TCGA-FS-A1ZM-06A-12R-A18S-07	TCGA-FS-A1ZM	Stage III	3080	T2	N2c	M0	white	male	Alive	74	NA	102.67	0	older
TCGA-BF-AAP6-01A-11R-A40A-07	TCGA-BF-AAP6	Stage III	325	T4b	N2	M0	white	male	Alive	55	NA	10.83	0	younger
TCGA-EB-A5VV-06A-11R-A32P-07	TCGA-EB-A5VV	Stage IIIB	214	T3b	N1	M0	white	female	Alive	74	NA	7.13	0	older
TCGA-D3-A3MV-06A-11R-A21D-07	TCGA-D3-A3MV	Stage IIIB	1378	T2b	N2a	M0	white	female	Alive	38	NA	45.93	0	younger
TCGA-EB-A5KH-06A-11R-A27Q-07	TCGA-EB-A5KH	Stage III	543	T0	N1	M0	asian	male	Dead	55	619	20.63	1	younger
TCGA-ER-A19S-06A-11R-A18U-07	TCGA-ER-A19S	NA	1505	NA	NA	NA	white	female	Alive	81	NA	50.17	0	older
TCGA-DA-A95Y-06A-11R-A37K-07	TCGA-DA-A95Y	Stage IIC	302	T4b	N0	M0	white	male	Dead	68	430	14.33	1	older
TCGA-ER-A42K-06A-11R-A24X-07	TCGA-ER-A42K	Stage IIIC	206	T4b	N3	M0	white	female	Dead	40	394	13.13	1	younger
TCGA-EE-A2GJ-06A-11R-A18U-07	TCGA-EE-A2GJ	Stage IA	2270	T1a	N0	M0	white	male	Dead	83	2270	75.67	1	older
TCGA-GN-A263-01A-11R-A18T-07	TCGA-GN-A263	Stage IV	NA	T4b	N3	M1c	white	male	Dead	24	467	15.57	1	younger
TCGA-Z2-AA3V-06A-11R-A39D-07	TCGA-Z2-AA3V	Stage IA	486	T1a	N0	M0	white	female	Alive	57	NA	16.2	0	younger
TCGA-D3-A51K-06A-11R-A266-07	TCGA-D3-A51K	Stage IIIB	1002	Tis	N2b	M0	white	male	Alive	51	NA	33.4	0	younger
TCGA-D3-A2JG-06A-11R-A18T-07	TCGA-D3-A2JG	Stage IIIA	NA	T3a	N1a	M0	white	female	Dead	30	3453	115.1	1	younger
TCGA-D3-A8GS-06A-12R-A37K-07	TCGA-D3-A8GS	Stage I	NA	T1	N0	M0	white	male	Dead	52	3564	118.8	1	younger
TCGA-GF-A4EO-06A-12R-A24X-07	TCGA-GF-A4EO	Stage IIIC	591	T0	N3	M0	white	female	Alive	74	NA	19.7	0	older
TCGA-D3-A3MO-06A-11R-A21D-07	TCGA-D3-A3MO	Stage III	NA	TX	N2c	M0	white	male	Dead	47	284	9.47	1	younger
TCGA-ER-A19M-06A-61R-A239-07	TCGA-ER-A19M	Stage IB	NA	T2a	N0	M0	white	male	Dead	36	1857	61.9	1	younger
TCGA-EE-A2GD-06A-11R-A18T-07	TCGA-EE-A2GD	Stage IIB	9568	T4	N0	M0	white	female	Dead	58	10346	344.87	1	younger
TCGA-EB-A42Y-01A-12R-A24X-07	TCGA-EB-A42Y	Stage IIC	440	T4b	N0	M0	asian	female	Dead	73	721	24.03	1	older
TCGA-EB-A3Y6-01A-21R-A239-07	TCGA-EB-A3Y6	Stage IIC	126	T4b	N0	M0	white	female	Alive	56	NA	4.2	0	younger
TCGA-EE-A29R-06A-11R-A18T-07	TCGA-EE-A29R	Stage IIIC	440	T3b	N1b	M0	white	female	Alive	48	NA	14.67	0	younger
TCGA-GF-A2C7-01A-11R-A18T-07	TCGA-GF-A2C7	Stage IIC	21	T4b	N0	M0	white	male	Alive	48	NA	0.7	0	younger
TCGA-ER-A19B-06A-11R-A18S-07	TCGA-ER-A19B	NA	NA	TX	N0	M0	white	male	Dead	42	2993	99.77	1	younger
TCGA-W3-AA1V-06B-11R-A40A-07	TCGA-W3-AA1V	Stage II	NA	T3	N0	M0	white	male	Dead	63	1280	42.67	1	older
TCGA-D9-A3Z4-01A-11R-A239-07	TCGA-D9-A3Z4	Stage IIIC	119	T4b	N3	M0	white	male	Dead	54	519	17.3	1	younger
TCGA-ER-A19P-06A-11R-A18S-07	TCGA-ER-A19P	NA	NA	NA	N0	M0	white	female	Dead	47	4930	164.33	1	younger
TCGA-ER-A3ET-06A-11R-A20F-07	TCGA-ER-A3ET	Stage IIIA	2443	T3a	N1a	M0	white	female	Dead	64	2829	94.3	1	older
TCGA-EB-A5SF-01A-11R-A311-07	TCGA-EB-A5SF	Stage IIC	0	T4b	NX	M0	white	female	Dead	78	369	12.3	1	older
TCGA-EB-A51B-01A-11R-A27Q-07	TCGA-EB-A51B	Stage IIC	931	T4b	NX	M0	white	male	Alive	53	NA	31.03	0	younger
TCGA-FR-A44A-06A-11R-A24X-07	TCGA-FR-A44A	Stage II	5299	T3a	N0	M0	white	female	Alive	29	NA	176.63	0	younger
TCGA-D3-A5GR-06A-11R-A27Q-07	TCGA-D3-A5GR	Stage III	5424	T1b	N1	M0	white	female	Alive	23	NA	180.8	0	younger
TCGA-GN-A268-06A-11R-A18T-07	TCGA-GN-A268	Stage IIB	NA	T4a	N0	M0	white	female	Dead	83	1910	63.67	1	older
TCGA-ER-A19G-06A-11R-A18U-07	TCGA-ER-A19G	NA	9188	NA	N0	M0	white	female	Alive	48	NA	306.27	0	younger
TCGA-DA-A1IA-06A-11R-A18S-07	TCGA-DA-A1IA	Stage IIIB	1887	T2a	N1b	M0	white	female	Dead	32	2005	66.83	1	younger
TCGA-EB-A5UM-01A-11R-A311-07	TCGA-EB-A5UM	Stage IIC	779	T4b	N0	M0	white	female	Alive	48	NA	25.97	0	younger
TCGA-FR-A728-01A-11R-A32P-07	TCGA-FR-A728	Stage IIIB	583	T4b	N2a	M0	white	female	Alive	54	NA	19.43	0	younger
TCGA-FS-A1ZH-06A-11R-A18T-07	TCGA-FS-A1ZH	Stage IV	NA	T3b	N2c	M1c	white	female	Dead	71	996	33.2	1	older
TCGA-D3-A2JN-06A-11R-A18S-07	TCGA-D3-A2JN	Stage III	1709	T0	N1b	M0	white	female	Dead	46	2022	67.4	1	younger
TCGA-EE-A2MC-06A-12R-A18S-07	TCGA-EE-A2MC	Stage I	NA	T2	N0	M0	white	male	Dead	73	1871	62.37	1	older
TCGA-FS-A1ZJ-06A-12R-A18S-07	TCGA-FS-A1ZJ	Stage I	NA	T2	N0	M0	white	female	Dead	75	1441	48.03	1	older
TCGA-XV-A9VZ-01A-11R-A38C-07	TCGA-XV-A9VZ	Stage II	0	T4	N0	M0	white	female	Alive	90	NA	0	0	older
TCGA-D3-A2JC-06A-11R-A18T-07	TCGA-D3-A2JC	Stage III	2639	T0	N2b	M0	white	female	Alive	53	NA	87.97	0	younger
TCGA-EE-A3AD-06A-11R-A18S-07	TCGA-EE-A3AD	Stage III	112	T0	N1b	M0	white	male	Dead	50	875	29.17	1	younger
TCGA-WE-AA9Y-06A-12R-A38C-07	TCGA-WE-AA9Y	Stage IIIC	370	T2a	N3	M0	white	male	Alive	37	NA	12.33	0	younger
TCGA-EE-A181-06A-11R-A18S-07	TCGA-EE-A181	Stage II	NA	T3	N0	M0	white	female	Dead	82	1026	34.2	1	older
TCGA-EB-A82C-01A-11R-A352-07	TCGA-EB-A82C	Stage IIC	17	T4b	N0	M0	asian	female	Alive	70	NA	0.57	0	older
TCGA-WE-A8K4-01A-12R-A37K-07	TCGA-WE-A8K4	Stage IIB	614	T4a	NX	M0	white	male	Alive	85	NA	20.47	0	older
TCGA-EB-A6L9-06A-11R-A32P-07	TCGA-EB-A6L9	Stage IIIC	1109	TX	N3	M0	asian	male	Alive	55	NA	36.97	0	younger
TCGA-ER-A2NE-06A-21R-A18T-07	TCGA-ER-A2NE	Stage 0	NA	Tis	N0	M0	white	male	Dead	39	613	20.43	1	younger
TCGA-FS-A1ZN-01A-11R-A18T-07	TCGA-FS-A1ZN	Stage IIIA	NA	T4b	N1a	M0	white	male	Dead	43	730	24.33	1	younger
TCGA-EE-A2MQ-06A-11R-A18S-07	TCGA-EE-A2MQ	Stage IIIA	NA	T3a	N2a	M0	white	female	Dead	70	1315	43.83	1	older
TCGA-D9-A6EG-06A-12R-A32P-07	TCGA-D9-A6EG	Stage IIIA	NA	T4a	N1	M0	white	male	Dead	56	698	23.27	1	younger
TCGA-EB-A4OY-01A-11R-A266-07	TCGA-EB-A4OY	Stage IIIB	977	T4b	N1a	M0	white	female	Alive	65	NA	32.57	0	older
TCGA-DA-A3F2-06A-11R-A20F-07	TCGA-DA-A3F2	Stage IIIB	1025	T4a	N2b	M0	white	male	Dead	55	1032	34.4	1	younger
TCGA-FR-A3YN-06A-11R-A239-07	TCGA-FR-A3YN	Stage IB	2828	T2a	N0	M0	white	male	Alive	44	NA	94.27	0	younger
TCGA-FW-A3TV-06A-11R-A239-07	TCGA-FW-A3TV	Stage IIIB	411	T1	N2b	M0	white	female	Alive	57	NA	13.7	0	younger
TCGA-FR-A8YE-06A-11R-A37K-07	TCGA-FR-A8YE	Stage IA	3176	T1a	N0	M0	white	male	Alive	41	NA	105.87	0	younger
TCGA-FS-A1ZK-06A-11R-A18T-07	TCGA-FS-A1ZK	Stage II	NA	T4	N0	M0	white	male	Dead	68	728	24.27	1	older
TCGA-EE-A17Y-06A-11R-A18T-07	TCGA-EE-A17Y	Stage IIIB	NA	T3b	N1a	M0	asian	male	Dead	69	828	27.6	1	older
TCGA-GN-A267-06A-21R-A18T-07	TCGA-GN-A267	Stage IIIA	NA	T4a	N1a	M0	white	male	Dead	38	1960	65.33	1	younger
TCGA-D9-A4Z6-06A-12R-A266-07	TCGA-D9-A4Z6	Stage IIIC	338	T3b	N1b	M0	white	male	Dead	54	561	18.7	1	younger
TCGA-EB-A4IQ-01A-12R-A266-07	TCGA-EB-A4IQ	Stage IIIB	414	T4b	N1	M0	asian	female	Dead	42	636	21.2	1	younger
TCGA-FS-A1ZB-06A-12R-A18S-07	TCGA-FS-A1ZB	Stage II	NA	T3a	N0	M0	white	male	Dead	57	1486	49.53	1	younger
TCGA-EE-A182-06A-11R-A18T-07	TCGA-EE-A182	Stage IIIC	NA	T4b	N1b	M0	white	female	Dead	84	447	14.9	1	older
TCGA-ER-A197-06A-32R-A18S-07	TCGA-ER-A197	Stage IIIB	NA	T4b	N1a	M0	white	female	Dead	83	424	14.13	1	older
TCGA-D3-A1Q6-06A-11R-A18T-07	TCGA-D3-A1Q6	Stage III	NA	T4	N1b	M0	white	male	Dead	55	2184	72.8	1	younger
TCGA-XV-A9W5-01A-11R-A38C-07	TCGA-XV-A9W5	Not Reported	392	T2	N0	M0	white	male	Alive	51	NA	13.07	0	younger
TCGA-EB-A44N-01A-11R-A266-07	TCGA-EB-A44N	Stage IIC	45	T4b	N0	M0	white	male	Dead	59	205	6.83	1	older
TCGA-BF-A5EP-01A-12R-A27Q-07	TCGA-BF-A5EP	Stage IIIC	335	T4b	N3	M0	white	female	Alive	75	NA	11.17	0	older
TCGA-FS-A4F0-06A-11R-A24X-07	TCGA-FS-A4F0	Stage IIB	2367	T4a	N0	M0	white	female	Alive	67	NA	78.9	0	older
TCGA-EE-A29N-06A-12R-A18S-07	TCGA-EE-A29N	Not Reported	NA	TX	N0	M0	white	male	Dead	78	566	18.87	1	older
TCGA-EE-A2A2-06A-11R-A18T-07	TCGA-EE-A2A2	Stage IIIC	1814	T4b	N1b	M0	white	male	Alive	71	NA	60.47	0	older
TCGA-D3-A1Q3-06A-11R-A18T-07	TCGA-D3-A1Q3	Stage IIC	NA	T4b	N0	M0	white	male	Dead	64	507	16.9	1	older
TCGA-EE-A2MH-06A-11R-A18S-07	TCGA-EE-A2MH	Stage III	NA	T4a	N0	M0	white	male	Dead	66	516	17.2	1	older
TCGA-D3-A8GQ-06A-11R-A37K-07	TCGA-D3-A8GQ	Stage II	NA	T3	N0	M0	white	male	Dead	66	884	29.47	1	older
TCGA-D3-A8GO-06A-11R-A37K-07	TCGA-D3-A8GO	Not Reported	NA	T2	N0	M0	white	female	Dead	0	NA	NA	1	younger
TCGA-GN-A265-06A-21R-A18T-07	TCGA-GN-A265	NA	2948	NA	NA	NA	white	male	Alive	53	NA	98.27	0	younger
TCGA-W3-A825-06A-11R-A352-07	TCGA-W3-A825	Stage II	NA	T3	N0	M0	white	female	Dead	60	1917	63.9	1	older
TCGA-D3-A51R-06A-11R-A266-07	TCGA-D3-A51R	Stage IIA	1941	T3a	N0	M0	white	male	Alive	60	NA	64.7	0	older
TCGA-EE-A3JA-06A-11R-A20F-07	TCGA-EE-A3JA	Stage IB	NA	T2a	N0	M0	white	male	Dead	44	1618	53.93	1	younger
TCGA-EB-A44O-01A-11R-A266-07	TCGA-EB-A44O	Stage IIB	81	T4a	N0	M0	white	male	Alive	69	NA	2.7	0	older
TCGA-D9-A6EA-06A-11R-A311-07	TCGA-D9-A6EA	Stage IIIC	766	T4a	N3	M0	white	male	Alive	70	NA	25.53	0	older
TCGA-EE-A2M8-06A-12R-A18S-07	TCGA-EE-A2M8	Stage III	NA	T3a	N1	M0	white	female	Dead	54	601	20.03	1	younger
TCGA-EE-A29V-06A-12R-A18S-07	TCGA-EE-A29V	Stage IIIC	NA	T3b	N1b	M0	white	male	Dead	85	787	26.23	1	older
TCGA-EE-A20B-06A-11R-A18U-07	TCGA-EE-A20B	Stage II	4070	T3	N0	M0	white	female	Alive	66	NA	135.67	0	older
TCGA-EE-A3AC-06A-11R-A18S-07	TCGA-EE-A3AC	Stage III	1948	T0	N2b	M0	white	male	Alive	47	NA	64.93	0	younger
TCGA-EE-A2ML-06A-11R-A18S-07	TCGA-EE-A2ML	Stage II	6176	T3a	N0	M0	white	male	Dead	35	6590	219.67	1	younger
TCGA-EE-A2MT-06A-11R-A18S-07	TCGA-EE-A2MT	Stage IB	2166	T2a	N0	M0	white	male	Alive	45	NA	72.2	0	younger
TCGA-EE-A2GH-06A-11R-A18T-07	TCGA-EE-A2GH	Stage I	6699	T2	N0	M0	white	male	Alive	34	NA	223.3	0	younger
TCGA-EE-A185-06A-11R-A18S-07	TCGA-EE-A185	Stage IIIC	NA	T4b	N3	M0	white	female	Dead	55	151	5.03	1	younger
TCGA-ER-A19D-06A-11R-A18S-07	TCGA-ER-A19D	Stage IB	NA	T2a	N0	M0	white	female	Dead	46	383	12.77	1	younger
TCGA-EB-A5UN-06A-11R-A311-07	TCGA-EB-A5UN	Stage IIC	1792	T4b	NX	M0	white	male	Alive	49	NA	59.73	0	younger
TCGA-EB-A553-01A-12R-A27Q-07	TCGA-EB-A553	Stage IIC	226	T4b	N0	M0	white	male	Alive	62	NA	7.53	0	older
TCGA-ER-A199-06A-11R-A18T-07	TCGA-ER-A199	Stage IIIC	NA	T4b	N3	M0	white	female	Dead	86	279	9.3	1	older
TCGA-3N-A9WD-06A-11R-A38C-07	TCGA-3N-A9WD	Stage IIIA	NA	T2a	N1a	M0	white	male	Dead	82	395	13.17	1	older
TCGA-ER-A3EV-06A-11R-A20F-07	TCGA-ER-A3EV	Stage III	1429	T4	N0	M0	white	male	Dead	55	1429	47.63	1	younger
TCGA-D3-A3CF-06A-11R-A18T-07	TCGA-D3-A3CF	Stage IIIC	NA	T4b	N3	M0	white	female	Dead	61	746	24.87	1	older
TCGA-EE-A2GR-06A-11R-A18S-07	TCGA-EE-A2GR	Stage II	435	T4	N0	M0	white	male	Dead	78	1301	43.37	1	older
TCGA-BF-A9VF-01A-11R-A37K-07	TCGA-BF-A9VF	Stage IIC	440	T4b	N0	M0	white	male	Alive	77	NA	14.67	0	older
TCGA-EE-A2GU-06A-11R-A18T-07	TCGA-EE-A2GU	Stage IA	2884	T1a	N0	M0	white	female	Alive	65	NA	96.13	0	older
